# Supplementary material for: Immunogenic cell death genes in single-cell and transcriptome analyses perspectives from a prognostic model of cervical cancer
Source: Front Genet. 2025 Apr 7;16:1532523. doi: 10.3389/fgene.2025.1532523 (PMC12009919; doi:10.3389/fgene.2025.1532523)
Supplement: Supplementary file 2 [file Table1.xlsx]

## Sheet: Table S1
Table S1-Immunogenic cell death-related genes
Gene
CD4
IFNGR1
FOXP3
ATG5
CASP8
HSP90AA1
BAX
P2RX7
IFNG
IL17A
IL1R1
PIK3CA
IL1B
NT5E
IL6
IL10
TLR4
CASP1
ENTPD1
CD8A
LY96
NLRP3
PDIA3
IFNB1
EIF2AK3
CD8B
MYD88
IL17RA
CALR
PRF1
CXCR3
HMGB1
IFNA1
TNF

## Sheet: Table S2
Table S2-Differently expressed genes between high and low ICD score groups in single cell transcription group
Gene symbol	p_val	avg_log2FC	pct.1	pct.2	p_val_adj
CD74	0	0.924445	0.616	0.385	0
HLA-DRB1	0	0.78882	0.555	0.323	0
IFNGR1	0	0.607413	0.515	0.252	0
CASP1	0	0.428325	0.308	0.102	0
PDIA3	0	0.751307	0.781	0.501	0
CALR	0	0.866374	0.825	0.548	0
BAX	0	0.497292	0.477	0.232	0
HLA-DRA	1.74263e-269	0.906684	0.631	0.426	3.85104e-265
B2M	4.60089e-265	0.44228	0.989	0.98	1.01675e-260
HSP90AA1	5.16504e-258	0.459408	0.992	0.92	1.14142e-253
HLA-B	1.3198e-252	0.5169	0.893	0.821	2.91662e-248
ATG5	1.5777e-251	0.365733	0.387	0.189	3.48655e-247
HLA-C	1.48283e-215	0.45741	0.896	0.818	3.27691e-211
TAGLN	3.48295e-212	-1.14188	0.271	0.44	7.69697e-208
HLA-DPA1	5.07831e-210	0.605074	0.373	0.194	1.12226e-205
CYBA	4.35039e-201	0.524008	0.629	0.447	9.61394e-197
CTSC	5.31575e-196	0.527014	0.585	0.39	1.17473e-191
LY6E	1.68468e-195	0.487289	0.746	0.596	3.72298e-191
IL1R1	3.67104e-193	0.307066	0.233	0.092	8.11263e-189
TMSB10	6.05858e-192	0.377527	0.94	0.889	1.33889e-187
MYH11	5.42739e-191	-0.956693	0.211	0.371	1.1994e-186
TNFSF10	5.95799e-188	0.547462	0.625	0.444	1.31666e-183
ACTA2	2.91906e-187	-1.0867	0.193	0.347	6.45084e-183
HLA-A	7.73626e-183	0.400082	0.914	0.851	1.70964e-178
PSME2	4.50349e-176	0.43404	0.558	0.39	9.95226e-172
BST2	1.55729e-172	0.412673	0.639	0.467	3.44146e-168
IL32	3.02067e-169	0.613854	0.482	0.309	6.67537e-165
MYL9	1.44202e-164	-1.03477	0.308	0.442	3.18672e-160
PSMB9	5.42109e-164	0.387772	0.498	0.322	1.19801e-159
HLA-DMA	5.27796e-162	0.357082	0.316	0.166	1.16638e-157
IFI27	3.09881e-159	0.447163	0.688	0.506	6.84806e-155
PCP4	2.07206e-158	-0.773358	0.143	0.28	4.57905e-154
ATP1B3	8.25881e-158	0.532543	0.719	0.595	1.82511e-153
TPM2	2.72607e-157	-0.957289	0.343	0.472	6.02434e-153
HMGB1	3.97423e-155	0.311906	0.924	0.782	8.78265e-151
CLEC2B	2.69236e-151	0.332405	0.59	0.407	5.94986e-147
CARMN	5.89027e-151	-0.633073	0.142	0.276	1.30169e-146
IGFBP5	4.75645e-150	-0.729749	0.234	0.387	1.05113e-145
MMP7	7.73521e-150	0.723544	0.456	0.306	1.7094e-145
IDO1	8.04939e-147	0.590583	0.429	0.274	1.77884e-142
TPM3	9.68692e-147	0.345328	0.602	0.43	2.14071e-142
ITGA6	8.82815e-146	0.369243	0.59	0.417	1.95093e-141
ISG15	5.23309e-145	0.395995	0.617	0.449	1.15646e-140
SYNPO2	1.31561e-144	-0.685522	0.233	0.372	2.90737e-140
IFI6	2.18249e-141	0.400314	0.626	0.465	4.82309e-137
LMOD1	1.04843e-139	-0.507684	0.141	0.269	2.31693e-135
IFI44L	6.07529e-139	0.314974	0.418	0.257	1.34258e-134
HLA-DPB1	1.75155e-138	0.50155	0.253	0.127	3.87076e-134
SLC25A5	3.24046e-137	0.400394	0.689	0.563	7.1611e-133
PSMB8	3.78318e-137	0.319395	0.465	0.304	8.36044e-133
TSPAN13	1.38603e-136	0.286631	0.382	0.229	3.06298e-132
VAMP8	1.67037e-133	0.34335	0.513	0.351	3.69135e-129
PSMA3	3.74237e-133	0.331181	0.555	0.403	8.27026e-129
TYMP	3.8249e-133	0.402138	0.622	0.457	8.45265e-129
TAP1	4.43496e-133	0.31194	0.469	0.308	9.80082e-129
GRN	5.80378e-133	0.355948	0.627	0.474	1.28258e-128
PDIA6	9.21259e-131	0.330063	0.643	0.496	2.03589e-126
CD47	6.46963e-130	0.381515	0.573	0.425	1.42972e-125
CNN1	3.79099e-129	-0.677559	0.134	0.253	8.37771e-125
CALD1	3.80159e-129	-0.765182	0.569	0.633	8.40113e-125
ATP1A1	5.08017e-128	0.320974	0.625	0.464	1.12267e-123
MGST2	2.31554e-127	0.295977	0.536	0.371	5.11711e-123
HSPA8	1.45377e-126	0.415422	0.726	0.583	3.21269e-122
CYCS	1.79635e-126	0.346533	0.677	0.547	3.96976e-122
MYLK	7.15882e-126	-0.810556	0.285	0.407	1.58203e-121
WARS	1.88765e-125	0.344504	0.51	0.346	4.17153e-121
NCOA7	1.99259e-124	0.322919	0.388	0.243	4.40342e-120
TXN	6.35743e-123	0.343479	0.755	0.642	1.40493e-118
LY6D	6.94108e-123	0.512533	0.594	0.455	1.53391e-118
HSPE1	1.17875e-122	0.362077	0.742	0.606	2.60493e-118
SELM	1.93093e-121	-0.627045	0.593	0.652	4.26717e-117
CRABP2	2.42569e-118	0.395215	0.545	0.397	5.36053e-114
RAMP1	3.32381e-118	-0.584284	0.25	0.384	7.34528e-114
RP11-394O4.5	9.3879e-118	-0.49722	0.098	0.203	2.07463e-113
FXYD3	4.45445e-116	0.454405	0.575	0.44	9.84389e-112
AIM2	5.17768e-116	0.293343	0.299	0.173	1.14421e-111
PDLIM1	5.29774e-116	0.307614	0.614	0.469	1.17075e-111
MGP	1.3695e-115	-0.315635	0.323	0.471	3.02646e-111
MYL12A	7.77692e-115	0.325828	0.749	0.631	1.71862e-110
PRDX1	8.79707e-115	0.311595	0.815	0.742	1.94406e-110
KRT19	1.66677e-114	0.482395	0.591	0.458	3.68339e-110
COL6A2	2.07795e-114	-0.472163	0.334	0.463	4.59207e-110
HN1	3.9611e-114	0.301255	0.519	0.368	8.75364e-110
PPA1	8.84341e-114	0.283674	0.599	0.456	1.95431e-109
LMO2	2.61051e-113	0.254126	0.289	0.164	5.76898e-109
FXYD1	8.74141e-113	-0.486168	0.211	0.332	1.93176e-108
MARCKS	2.86284e-112	0.305162	0.68	0.523	6.32658e-108
PDZK1IP1	9.5899e-112	0.368497	0.418	0.282	2.11927e-107
PPP1R14A	1.16946e-111	-0.534011	0.115	0.219	2.58438e-107
PPIA	1.36809e-111	0.268665	0.859	0.794	3.02335e-107
CTSB	2.74769e-111	0.42818	0.707	0.593	6.07212e-107
RARRES2	6.89671e-111	-0.399649	0.21	0.341	1.5241e-106
ARPC1B	3.27075e-110	0.300394	0.524	0.377	7.22803e-106
IFIT3	5.62886e-110	0.280546	0.322	0.192	1.24392e-105
AP2S1	4.16041e-109	0.300649	0.625	0.493	9.19409e-105
TNFAIP2	5.27647e-109	0.29921	0.395	0.257	1.16605e-104
TXNDC17	1.6935e-108	0.310847	0.526	0.384	3.74246e-104
FHL1	5.3893e-108	-0.534722	0.137	0.243	1.19098e-103
SGK1	2.48967e-107	0.298259	0.465	0.315	5.50193e-103
HMGN1	9.01612e-107	0.281096	0.744	0.626	1.99247e-102
CKS2	3.12686e-105	0.282003	0.302	0.18	6.91005e-101
HSPA5	3.26629e-105	0.292331	0.712	0.586	7.21817e-101
TUBA1B	3.51537e-105	0.372036	0.697	0.579	7.76862e-101
CAPG	5.41423e-105	0.315686	0.523	0.375	1.19649e-100
HSP90B1	7.86445e-105	0.29136	0.783	0.687	1.73796e-100
KRT5	9.96071e-105	0.439644	0.574	0.44	2.20122e-100
CLCA2	9.98239e-105	0.370602	0.453	0.314	2.20601e-100
CTSH	1.20391e-104	0.260491	0.476	0.332	2.66052e-100
LGALS1	2.61523e-104	-0.495132	0.608	0.681	5.77941e-100
TAGLN2	1.65949e-103	0.268643	0.726	0.599	3.66731e-99
PSMA4	2.91029e-103	0.280806	0.607	0.476	6.43144e-99
AEBP1	8.05693e-103	-0.467473	0.227	0.348	1.7805e-98
P4HB	8.92203e-103	0.293884	0.69	0.57	1.97168e-98
C2orf40	8.96455e-103	-0.405599	0.098	0.195	1.98108e-98
COL3A1	6.26065e-102	-0.358154	0.223	0.353	1.38354e-97
TNFRSF18	1.11266e-101	0.282179	0.263	0.149	2.45886e-97
RAN	1.36055e-101	0.302972	0.676	0.56	3.00667e-97
SH3BGRL3	2.14294e-101	0.31586	0.723	0.586	4.73569e-97
FKBP1A	1.54319e-100	0.305194	0.679	0.548	3.41029e-96
PLN	2.95707e-100	-0.486783	0.067	0.151	6.53483e-96
TSPO	4.10743e-100	0.292621	0.742	0.642	9.07701e-96
MALAT1	7.81488e-100	-0.271008	0.993	0.985	1.72701e-95
DEFB1	1.03791e-99	0.372973	0.49	0.353	2.29368e-95
HMGB3	1.4304e-99	0.254805	0.359	0.231	3.16103e-95
TAPBP	1.93403e-99	0.269519	0.574	0.434	4.27402e-95
ID1	2.73553e-99	0.280853	0.642	0.483	6.04525e-95
ANXA2	3.21543e-99	0.298944	0.781	0.681	7.10578e-95
OCIAD2	1.53417e-98	0.253829	0.45	0.308	3.39037e-94
AQP3	2.19296e-98	0.369861	0.525	0.381	4.84622e-94
SAT1	3.42258e-98	0.304018	0.822	0.715	7.56355e-94
PKM	3.44975e-98	0.327756	0.699	0.594	7.6236e-94
ATP5J2	5.11541e-98	0.300099	0.621	0.496	1.13046e-93
ACTG2	1.13976e-97	-0.718381	0.09	0.181	2.51876e-93
CTHRC1	1.77764e-97	0.263293	0.43	0.29	3.9284e-93
S100A16	1.78237e-97	0.251001	0.608	0.45	3.93885e-93
KLHDC7B	2.21014e-97	0.288008	0.461	0.316	4.88418e-93
TYMS	2.76095e-97	0.275043	0.282	0.169	6.10142e-93
S100A9	7.43564e-97	0.346516	0.59	0.448	1.6432e-92
CBX3	1.10242e-96	0.25706	0.621	0.491	2.43623e-92
TSPAN1	1.12789e-96	0.267122	0.336	0.212	2.49251e-92
HLA-DQB1	2.10109e-96	0.257376	0.17	0.08	4.64319e-92
LGALS3BP	3.23226e-96	0.315852	0.641	0.534	7.14296e-92
MX1	5.90727e-96	0.251032	0.401	0.266	1.30545e-91
CLDN1	7.95419e-96	0.354175	0.524	0.388	1.7578e-91
SERPINB4	2.04635e-95	0.468529	0.472	0.341	4.52222e-91
PCNA	2.91479e-95	0.280952	0.431	0.3	6.4414e-91
C10orf99	1.00016e-94	0.362486	0.466	0.332	2.21026e-90
DES	2.37089e-94	-0.790464	0.143	0.241	5.23942e-90
CA2	5.77478e-94	0.343605	0.503	0.367	1.27617e-89
KCNMA1	8.34989e-94	-0.405518	0.12	0.218	1.84524e-89
KRT14	1.06579e-93	0.418247	0.558	0.426	2.35529e-89
PALLD	1.9923e-93	-0.548962	0.371	0.472	4.40279e-89
CENPW	6.80559e-93	0.300911	0.505	0.366	1.50397e-88
GPX2	2.26006e-92	0.272603	0.422	0.286	4.99451e-88
SERPINB3	3.63458e-92	0.393627	0.567	0.432	8.03206e-88
MMP13	2.99338e-90	0.388357	0.289	0.178	6.61506e-86
WFDC2	5.58785e-90	0.286655	0.357	0.236	1.23486e-85
PSMB2	1.36101e-89	0.250254	0.524	0.393	3.0077e-85
S100A2	1.6387e-89	0.346173	0.589	0.455	3.62136e-85
HSPB6	1.74457e-89	-0.373761	0.14	0.241	3.85533e-85
S100A10	4.06632e-89	0.254952	0.792	0.688	8.98616e-85
RPA3	5.33614e-89	0.257705	0.479	0.349	1.17923e-84
CRYAB	2.3228e-88	-0.452545	0.135	0.232	5.13316e-84
IL33	2.73574e-88	0.27051	0.202	0.108	6.04572e-84
C8orf4	3.94953e-88	0.263813	0.498	0.356	8.72807e-84
CLIC1	4.25978e-88	0.275966	0.691	0.578	9.41369e-84
C11orf96	1.85006e-87	-0.650114	0.261	0.37	4.08846e-83
NR2F2	4.4497e-87	-0.525912	0.33	0.429	9.83338e-83
H2AFZ	5.73803e-87	0.301087	0.742	0.639	1.26805e-82
MRVI1	1.41733e-86	-0.336545	0.098	0.185	3.13215e-82
PSMA7	1.95019e-86	0.254426	0.696	0.581	4.30973e-82
ID3	3.92343e-86	0.313703	0.477	0.344	8.67039e-82
KRT13	5.91854e-86	0.348137	0.529	0.394	1.30794e-81
FGFBP1	8.14258e-86	0.353471	0.358	0.238	1.79943e-81
PPP1R12B	1.18847e-85	-0.579214	0.285	0.377	2.6264e-81
SORBS1	2.21056e-85	-0.32764	0.078	0.158	4.88511e-81
LPP	7.45104e-85	-0.603221	0.564	0.61	1.6466e-80
SLPI	2.9817e-84	0.262814	0.567	0.423	6.58927e-80
CTSD	1.47379e-83	0.3592	0.74	0.646	3.25694e-79
SOD3	2.75418e-83	-0.465372	0.116	0.205	6.08646e-79
KIAA0101	3.08681e-83	0.267503	0.223	0.129	6.82155e-79
PRRX1	1.0619e-82	-0.313396	0.182	0.292	2.3467e-78
S100A11	1.47399e-82	0.317632	0.847	0.779	3.25737e-78
FYB	3.33654e-82	0.262156	0.169	0.086	7.37342e-78
RERGL	4.80218e-82	-0.695399	0.055	0.124	1.06123e-77
COX7B	7.06778e-82	0.270746	0.709	0.617	1.56191e-77
RHOV	8.57133e-82	0.263446	0.471	0.339	1.89418e-77
KANK2	4.94877e-81	-0.418137	0.263	0.359	1.09363e-76
CCDC80	9.1072e-81	-0.422612	0.307	0.418	2.0126e-76
S100A8	9.55254e-81	0.29786	0.569	0.437	2.11102e-76
ICAM1	3.89872e-80	0.285508	0.22	0.127	8.61578e-76
COL1A2	5.02267e-79	-0.275148	0.173	0.277	1.10996e-74
AC013461.1	8.77351e-78	-0.437974	0.338	0.429	1.93886e-73
RGS5	2.31454e-77	-0.82038	0.075	0.149	5.11491e-73
ESR1	3.2384e-77	-0.388657	0.164	0.26	7.15655e-73
TPM1	4.80548e-77	-0.680069	0.567	0.604	1.06196e-72
SPARCL1	1.67956e-76	-0.278132	0.345	0.477	3.71166e-72
MMP1	2.74e-76	0.491602	0.368	0.254	6.05512e-72
SERPINB13	2.55726e-75	0.259945	0.548	0.417	5.65129e-71
CKLF	3.78062e-75	0.308562	0.332	0.219	8.35479e-71
CD9	9.20773e-75	0.271983	0.84	0.807	2.03482e-70
CXCL10	1.00912e-74	0.789275	0.131	0.062	2.23006e-70
DDR2	2.22537e-74	-0.311356	0.153	0.247	4.91785e-70
COL1A1	3.08722e-74	-0.364393	0.268	0.375	6.82245e-70
EDNRA	3.35982e-73	-0.279786	0.1	0.18	7.42486e-69
GSTP1	4.13915e-73	0.284812	0.88	0.851	9.14711e-69
TIMP2	5.90654e-73	-0.414014	0.352	0.453	1.30529e-68
STMN1	1.99484e-72	0.320567	0.491	0.379	4.40841e-68
MRGPRF	4.31267e-72	-0.277618	0.095	0.173	9.53057e-68
COTL1	1.02735e-71	0.315051	0.154	0.08	2.27033e-67
MMP12	2.41378e-71	0.463878	0.136	0.066	5.33421e-67
RERG	3.59116e-71	-0.285673	0.13	0.217	7.93609e-67
MYOCD	2.66531e-70	-0.273445	0.088	0.165	5.89006e-66
COL6A1	1.83408e-69	-0.35786	0.268	0.366	4.05313e-65
FLNA	3.27243e-68	-0.587734	0.632	0.653	7.23174e-64
GLUL	1.3598e-67	0.276522	0.611	0.493	3.00503e-63
LYNX1	2.12223e-67	0.32317	0.568	0.456	4.68991e-63
SH3BGRL	1.07566e-66	-0.375385	0.225	0.311	2.3771e-62
FN1	9.47354e-65	-0.262539	0.19	0.286	2.09356e-60
CIRBP	1.45252e-64	-0.342389	0.642	0.677	3.20991e-60
C2CD4B	3.11077e-64	0.310085	0.147	0.078	6.8745e-60
EMILIN1	2.23376e-63	-0.294217	0.153	0.24	4.93638e-59
FRZB	2.96808e-63	-0.320035	0.08	0.149	6.55917e-59
NEXN	8.43721e-63	-0.315798	0.096	0.166	1.86454e-58
DSTN	1.4638e-61	-0.548085	0.808	0.791	3.23485e-57
PDE5A	1.7733e-61	-0.281123	0.086	0.153	3.91881e-57
ADRA2A	3.18455e-61	-0.32703	0.055	0.113	7.03754e-57
FGF7	9.89542e-61	-0.348094	0.15	0.234	2.18679e-56
EMX2	2.38512e-60	-0.274591	0.121	0.198	5.27088e-56
TNS1	1.11883e-59	-0.329148	0.154	0.23	2.47251e-55
ENTPD1	1.49845e-59	0.252564	0.105	0.05	3.31141e-55
FILIP1L	8.23708e-59	-0.438859	0.132	0.205	1.82031e-54
SRGN	1.72198e-57	0.714333	0.144	0.082	3.80541e-53
PRELP	2.07147e-57	-0.259206	0.121	0.196	4.57774e-53
SMTN	3.25868e-57	-0.444693	0.22	0.294	7.20136e-53
SFRP4	3.92978e-57	-0.461088	0.159	0.241	8.68443e-53
MT-ND5	4.32419e-57	-0.287405	0.967	0.961	9.55604e-53
ITM2A	6.43495e-57	0.342964	0.112	0.056	1.42206e-52
TIMP3	2.27839e-56	-0.386453	0.395	0.472	5.035e-52
LGI4	4.50645e-56	-0.262412	0.053	0.107	9.9588e-52
MSRB3	3.9773e-55	-0.262667	0.119	0.189	8.78943e-51
DST	1.42396e-54	-0.429602	0.498	0.543	3.1468e-50
LCN2	1.0778e-53	0.280303	0.277	0.191	2.38184e-49
GREM1	1.70089e-53	-0.309543	0.1	0.167	3.75881e-49
PDE8B	2.91364e-53	-0.306931	0.102	0.169	6.43885e-49
CSRP1	1.02431e-52	-0.503045	0.471	0.511	2.26363e-48
SPEG	1.14039e-52	-0.273218	0.131	0.2	2.52015e-48
BGN	2.25705e-51	-0.33899	0.486	0.543	4.98785e-47
MT-ND2	3.19054e-50	-0.271866	0.985	0.979	7.05077e-46
PSD	4.78861e-50	-0.286407	0.081	0.14	1.05823e-45
MFAP4	4.80501e-50	-0.256601	0.102	0.167	1.06186e-45
PDGFRB	4.90892e-50	-0.26435	0.117	0.185	1.08482e-45
COL6A3	2.28196e-49	-0.27302	0.168	0.249	5.04289e-45
PGR	3.66296e-49	-0.264991	0.119	0.187	8.09477e-45
PLAC9	1.89065e-48	-0.349791	0.1	0.162	4.17814e-44
GUCY1A3	2.51767e-48	-0.269686	0.074	0.128	5.5638e-44
SLC7A2	4.50952e-48	-0.257887	0.057	0.108	9.96559e-44
SPARC	2.17196e-47	-0.258367	0.279	0.372	4.79982e-43
RBPMS	2.2143e-47	-0.35434	0.257	0.32	4.89338e-43
CXCL1	2.35538e-47	0.279709	0.116	0.063	5.20515e-43
COL14A1	4.38594e-47	-0.288423	0.102	0.166	9.69248e-43
MYADM	2.55661e-46	-0.251491	0.228	0.307	5.64984e-42
MAP1B	3.38306e-46	-0.347133	0.208	0.275	7.47623e-42
MITF	8.24866e-46	-0.279624	0.153	0.222	1.82287e-41
PCSK1N	1.45705e-43	-0.274702	0.125	0.187	3.21993e-39
PRLR	2.92514e-43	-0.31034	0.14	0.206	6.46427e-39
EGFL7	7.63937e-43	0.258287	0.145	0.088	1.68822e-38
MEG3	8.0209e-43	-0.282654	0.167	0.239	1.77254e-38
COLEC12	1.52412e-42	-0.28603	0.147	0.213	3.36814e-38
RHOB	2.17893e-42	-0.386868	0.609	0.634	4.81522e-38
VIM	4.08833e-41	-0.324547	0.391	0.482	9.0348e-37
NFIX	4.82754e-41	-0.286495	0.242	0.308	1.06684e-36
MT-ND4L	5.56801e-41	-0.316829	0.767	0.766	1.23047e-36
MFGE8	1.96731e-39	-0.435162	0.237	0.295	4.34756e-35
WSB1	1.11358e-38	-0.253083	0.698	0.713	2.46089e-34
HSPA6	5.88031e-38	0.314144	0.219	0.153	1.29949e-33
RPL14	6.30172e-37	-0.294441	0.833	0.803	1.39262e-32
PDLIM7	8.39652e-37	-0.336143	0.233	0.289	1.85555e-32
CXCL2	2.16166e-36	0.531724	0.112	0.066	4.77705e-32
COL12A1	2.83082e-36	-0.361467	0.215	0.273	6.25583e-32
RPL9	5.11429e-36	-0.263449	0.906	0.872	1.13021e-31
CPE	1.97162e-35	-0.336845	0.113	0.164	4.35709e-31
EPS8	2.40885e-35	-0.293981	0.166	0.223	5.32332e-31
PBX1	2.65883e-35	-0.374716	0.439	0.478	5.87574e-31
THBS1	7.77084e-35	-0.287266	0.282	0.348	1.71728e-30
BAG2	8.01908e-35	-0.263673	0.135	0.189	1.77214e-30
FHL2	1.01774e-34	-0.362181	0.306	0.356	2.24911e-30
CYR61	1.42433e-34	-0.366163	0.32	0.381	3.14763e-30
BNC2	1.36096e-33	-0.26503	0.147	0.204	3.00758e-29
CD81	6.59636e-33	-0.298794	0.799	0.77	1.45773e-28
LBH	9.46621e-33	-0.268246	0.173	0.227	2.09194e-28
GLTSCR2	2.06332e-31	-0.276123	0.546	0.571	4.55974e-27
ARID5B	2.45636e-31	-0.290318	0.389	0.436	5.4283e-27
APOE	2.6187e-31	0.327613	0.159	0.106	5.78707e-27
HSD17B6	1.46305e-30	-0.258779	0.124	0.173	3.23318e-26
AQP1	2.00828e-30	0.456791	0.111	0.07	4.43809e-26
TGFB1I1	2.67329e-30	-0.297502	0.237	0.283	5.9077e-26
LAMA4	3.31681e-30	-0.26894	0.163	0.213	7.32981e-26
CLU	4.15725e-30	-0.335003	0.532	0.565	9.18711e-26
ANXA1	7.69767e-30	-0.289184	0.626	0.526	1.70111e-25
CTGF	4.70185e-29	-0.447365	0.205	0.263	1.03906e-24
PTGDS	6.14652e-29	-0.301736	0.173	0.226	1.35832e-24
CSTB	1.87804e-28	-0.353658	0.72	0.622	4.15028e-24
C12orf57	2.71565e-28	-0.314083	0.648	0.637	6.00132e-24
LTBP1	4.10605e-28	-0.271573	0.201	0.248	9.07397e-24
COX7A1	5.80893e-27	-0.250605	0.16	0.209	1.28371e-22
RP11-473M20.16	5.49004e-26	-0.419101	0.102	0.144	1.21324e-21
MYL6	2.35445e-25	-0.25936	0.915	0.887	5.20309e-21
TSC22D1	4.81998e-23	-0.281387	0.582	0.593	1.06517e-18
EIF4B	7.98077e-23	-0.254485	0.512	0.527	1.76367e-18
SEMA3C	3.44587e-22	-0.375454	0.242	0.28	7.61503e-18
PTRF	9.87731e-21	-0.26614	0.538	0.547	2.18279e-16
NUPR1	2.15036e-20	-0.291314	0.741	0.752	4.75208e-16
ERO1A	4.15085e-20	-0.519476	0.485	0.39	9.17295e-16
S100A7	4.50934e-20	0.251009	0.116	0.08	9.9652e-16
PAM	8.18723e-20	-0.271098	0.278	0.315	1.8093e-15
PRKCDBP	9.72188e-20	-0.328263	0.311	0.339	2.14844e-15
PPP1R12A	1.22874e-19	-0.264512	0.476	0.486	2.7154e-15
PGM2L1	5.21166e-18	-0.358634	0.286	0.317	1.15172e-13
CNFN	5.3988e-18	-0.355852	0.235	0.18	1.19308e-13
MCAM	3.30875e-17	-0.324075	0.176	0.211	7.312e-13
NET1	4.99195e-16	-0.347183	0.423	0.432	1.10317e-11
SLC2A3	2.77367e-15	0.29952	0.165	0.132	6.12953e-11
CRTAP	1.28379e-13	-0.256747	0.297	0.319	2.83706e-09
PTP4A3	2.31868e-12	-0.26051	0.2	0.227	5.12405e-08
TCEAL4	9.91835e-12	-0.356371	0.63	0.6	2.19186e-07
SPRR1B	4.28868e-11	-0.337168	0.37	0.306	9.47756e-07
CAV1	6.81042e-11	-0.260416	0.532	0.528	1.50503e-06
NDRG1	4.18523e-10	-0.315556	0.597	0.511	9.24895e-06
MT1E	6.0176e-10	-0.330148	0.709	0.689	1.32983e-05
CRIM1	8.93127e-10	-0.273675	0.192	0.214	1.97372e-05
NRP2	2.22217e-09	-0.320805	0.258	0.274	4.91078e-05
FBLN1	1.03371e-08	-0.285463	0.522	0.511	0.00022844
MT1M	3.5014e-07	-0.632412	0.332	0.335	0.00773775
NOTCH3	5.28594e-07	-0.332625	0.333	0.333	0.0116814
SLMAP	9.87573e-07	-0.262367	0.262	0.272	0.0218244
MXD1	2.11126e-06	-0.259322	0.367	0.316	0.0466567
VEGFA	0.000182839	-0.32151	0.5	0.48	1
S100A4	0.000197166	-0.415384	0.363	0.359	1
RHCG	0.000389349	-0.437917	0.273	0.237	1
MT1X	0.000526659	-0.265406	0.793	0.747	1
IL1RN	0.00116265	-0.346778	0.192	0.167	1
ADIRF	0.00224353	-0.747082	0.549	0.513	1
HILPDA	0.00420903	-0.285004	0.175	0.154	1
SLC6A8	0.0060332	-0.286461	0.35	0.31	1
SPRR2D	0.0103132	-0.384032	0.104	0.092	1
IVL	0.163083	-0.287065	0.116	0.118	1
MT1G	0.50395	-0.300457	0.251	0.244	1
C12orf75	0.545154	-0.31646	0.349	0.327	1

## Sheet: Table S3
Table S3-Gene ontology (GO) enrichment of the immunogenic cell death related genes (ICDRgenes)
ONTOLOGY	ID	Description	GeneRatio	BgRatio	RichFactor	FoldEnrichment	zScore	pvalue	p.adjust	qvalue	geneID	Count
BP	GO:0045824	negative regulation of innate immune response	45395	88/18888	0.0454545	66.042	16.0497	3.04573e-07	0.000133403	6.60442e-05	SERPING1/ISG15/PARP14/GRN	4
BP	GO:0140888	interferon-mediated signaling pathway	45395	108/18888	0.037037	53.812	14.4446	6.9463e-07	0.000149641	7.4083e-05	IFITM2/STAT1/ISG15/PARP14	4
BP	GO:0002832	negative regulation of response to biotic stimulus	45395	119/18888	0.0336134	48.8378	13.7383	1.02494e-06	0.000149641	7.4083e-05	SERPING1/ISG15/PARP14/GRN	4
BP	GO:0050777	negative regulation of immune response	45395	194/18888	0.0206186	29.9572	10.6394	7.17534e-06	0.0007857	0.000388979	SERPING1/ISG15/PARP14/GRN	4
BP	GO:0060337	type I interferon-mediated signaling pathway	45364	83/18888	0.0361446	52.5153	12.3438	2.26696e-05	0.00171549	0.000849295	IFITM2/STAT1/ISG15	3
BP	GO:0071357	cellular response to type I interferon	45364	84/18888	0.0357143	51.8901	12.2675	2.34999e-05	0.00171549	0.000849295	IFITM2/STAT1/ISG15	3
BP	GO:0034340	response to type I interferon	45364	90/18888	0.0333333	48.4308	11.8368	2.8905e-05	0.00172103	0.000852038	IFITM2/STAT1/ISG15	3
BP	GO:0048525	negative regulation of viral process	45364	93/18888	0.0322581	46.8685	11.6371	3.18898e-05	0.00172103	0.000852038	IFITM2/STAT1/ISG15	3
BP	GO:0031348	negative regulation of defense response	45395	291/18888	0.0137457	19.9715	8.55924	3.53637e-05	0.00172103	0.000852038	SERPING1/ISG15/PARP14/GRN	4
BP	GO:0019885	antigen processing and presentation of endogenous peptide antigen via MHC class I	45335	23/18888	0.0869565	126.341	15.7848	0.000109737	0.00448321	0.00221952	TAPBP/TAP1	2
CC	GO:0030670	phagocytic vesicle membrane	45335	81/19894	0.0246914	37.7854	8.48292	0.00124051	0.021709	0.0104464	TAPBP/TAP1	2
CC	GO:0033116	endoplasmic reticulum-Golgi intermediate compartment membrane	45335	81/19894	0.0246914	37.7854	8.48292	0.00124051	0.021709	0.0104464	TAPBP/TAP1	2
CC	GO:0140534	endoplasmic reticulum protein-containing complex	45335	126/19894	0.015873	24.2906	6.70637	0.00296556	0.0262345	0.0126241	TAPBP/TAP1	2
CC	GO:0005793	endoplasmic reticulum-Golgi intermediate compartment	45335	133/19894	0.0150376	23.0121	6.51308	0.0032971	0.0262345	0.0126241	TAPBP/TAP1	2
CC	GO:0045335	phagocytic vesicle	45335	142/19894	0.0140845	21.5536	6.28536	0.00374778	0.0262345	0.0126241	TAPBP/TAP1	2
CC	GO:0030666	endocytic vesicle membrane	45335	204/19894	0.00980392	15.003	5.14063	0.0075767	0.0441974	0.0212679	TAPBP/TAP1	2
CC	GO:0022624	proteasome accessory complex	45304	24/19894	0.0416667	63.7628	7.86705	0.0155748	0.0548076	0.0263736	PSME2	1
CC	GO:0005770	late endosome	45335	314/19894	0.00636943	9.74718	3.99512	0.0172686	0.0548076	0.0263736	IFITM2/GRN	2
CC	GO:0034774	secretory granule lumen	45335	322/19894	0.00621118	9.50502	3.93449	0.0181078	0.0548076	0.0263736	SERPING1/GRN	2
CC	GO:0060205	cytoplasmic vesicle lumen	45335	325/19894	0.00615385	9.41728	3.9123	0.018427	0.0548076	0.0263736	SERPING1/GRN	2
MF	GO:0042288	MHC class I protein binding	45335	20/18522	0.1	142.477	16.7766	8.57887e-05	0.00566205	0.00252851	TAPBP/TAP1	2
MF	GO:0042287	MHC protein binding	45335	42/18522	0.047619	67.8462	11.4938	0.000385387	0.00866126	0.00386787	TAPBP/TAP1	2
MF	GO:0042605	peptide antigen binding	45335	47/18522	0.0425532	60.6285	10.8473	0.000482903	0.00866126	0.00386787	TAPBP/TAP1	2
MF	GO:0016763	pentosyltransferase activity	45335	49/18522	0.0408163	58.1538	10.6166	0.000524925	0.00866126	0.00386787	PARP14/TYMP	2
MF	GO:0044389	ubiquitin-like protein ligase binding	45364	324/18522	0.00925926	13.1923	5.86758	0.00133157	0.0175767	0.00784925	TXNIP/STAT1/ISG15	3
MF	GO:0008083	growth factor activity	45335	162/18522	0.0123457	17.5897	5.62048	0.00556652	0.0550729	0.024594	GRN/TYMP	2
MF	GO:0003823	antigen binding	45335	177/18522	0.0112994	16.0991	5.34923	0.00660927	0.0550729	0.024594	TAPBP/TAP1	2
MF	GO:0061135	endopeptidase regulator activity	45335	186/18522	0.0107527	15.3201	5.20191	0.00727456	0.0550729	0.024594	PSME2/SERPING1	2
MF	GO:0031386	protein tag activity	45304	13/18522	0.0769231	109.598	10.3804	0.00908889	0.0550729	0.024594	ISG15	1
MF	GO:0141047	molecular tag activity	45304	13/18522	0.0769231	109.598	10.3804	0.00908889	0.0550729	0.024594	ISG15	1

## Sheet: Table S4
Table S4-GSVA score of Hallmarks pathway in TCGA cohort
Hallmark pathways	TCGA-IR-A3LH	TCGA-IR-A3LL	TCGA-VS-A8Q9	TCGA-C5-A1MP	TCGA-C5-A902	TCGA-EK-A2IP	TCGA-HM-A6W2	TCGA-LP-A5U2	TCGA-EK-A2RC	TCGA-MA-AA3Y	TCGA-C5-A1MK	TCGA-Q1-A73Q	TCGA-VS-A8QA	TCGA-C5-A1MQ	TCGA-Q1-A73P	TCGA-VS-A957	TCGA-FU-A23K	TCGA-C5-A907	TCGA-IR-A3LI	TCGA-DR-A0ZM	TCGA-FU-A3EO	TCGA-C5-A7X8	TCGA-DS-A7WH	TCGA-EA-A5O9	TCGA-DS-A1OA	TCGA-C5-A7CG	TCGA-VS-A8EK	TCGA-EK-A3GK	TCGA-C5-A1BN	TCGA-VS-A8EG	TCGA-EA-A3QE	TCGA-EA-A556	TCGA-DS-A7WF	TCGA-EK-A2PK	TCGA-UC-A7PF	TCGA-VS-A952	TCGA-DS-A1OD	TCGA-Q1-A73R	TCGA-DS-A1O9	TCGA-EA-A5ZE	TCGA-LP-A4AX	TCGA-FU-A3HZ	TCGA-VS-AA62	TCGA-MY-A913	TCGA-VS-A8QM	TCGA-DS-A7WI	TCGA-C5-A7UE	TCGA-VS-A9UP	TCGA-FU-A3NI
HALLMARK_TNFA_SIGNALING_VIA_NFKB	0.520956	0.466018	0.390174	0.485425	0.424595	0.453206	0.354605	0.348592	0.493137	0.581399	0.508332	0.435019	0.346752	0.460242	0.436941	0.37831	0.422169	0.500127	0.380167	0.439924	0.421174	0.412777	0.573062	0.446379	0.467723	0.433572	0.422371	0.429308	0.445298	0.428138	0.505986	0.370118	0.410079	0.519719	0.446841	0.354693	0.526307	0.408428	0.524296	0.434054	0.503488	0.328533	0.561294	0.536822	0.469932	0.527884	0.461148	0.260225	0.399666
HALLMARK_HYPOXIA	0.426458	0.380533	0.341105	0.380845	0.373378	0.367408	0.347094	0.325641	0.388193	0.387319	0.440067	0.415507	0.380207	0.415826	0.354241	0.368739	0.345279	0.404424	0.382539	0.361598	0.340707	0.378284	0.428352	0.384072	0.388354	0.349951	0.366865	0.348964	0.385478	0.387617	0.396956	0.3692	0.37445	0.354425	0.417394	0.31537	0.364281	0.3815	0.437386	0.372171	0.37218	0.332065	0.440834	0.397122	0.406967	0.408322	0.37582	0.336648	0.354467
HALLMARK_CHOLESTEROL_HOMEOSTASIS	0.465405	0.447634	0.419746	0.46175	0.394118	0.380205	0.461189	0.434833	0.40914	0.486627	0.478998	0.437955	0.416086	0.45047	0.428445	0.441234	0.463079	0.469263	0.463416	0.456347	0.42182	0.456006	0.428844	0.429006	0.452718	0.393874	0.457937	0.473659	0.484924	0.509616	0.441691	0.428861	0.466032	0.466506	0.437491	0.445783	0.360901	0.47279	0.487226	0.442137	0.400795	0.456342	0.500216	0.440759	0.432195	0.526775	0.455183	0.486551	0.435124
HALLMARK_MITOTIC_SPINDLE	0.389736	0.379004	0.41875	0.396538	0.410743	0.387661	0.384568	0.399418	0.383418	0.429347	0.416299	0.440324	0.439011	0.324997	0.39998	0.420699	0.349507	0.415574	0.35711	0.355908	0.322915	0.379588	0.460053	0.399021	0.386614	0.397302	0.4277	0.434981	0.442301	0.456887	0.411513	0.370866	0.442853	0.374878	0.434396	0.402196	0.394331	0.473564	0.396612	0.395521	0.444404	0.375569	0.428466	0.427975	0.404761	0.370895	0.392065	0.438451	0.444244
HALLMARK_WNT_BETA_CATENIN_SIGNALING	0.255855	0.225267	0.255673	0.292391	0.280992	0.26363	0.342579	0.260288	0.258064	0.285507	0.257877	0.275897	0.209334	0.217482	0.202356	0.257893	0.244787	0.275963	0.203902	0.259626	0.176214	0.270215	0.269658	0.216331	0.23782	0.274018	0.258919	0.21406	0.274904	0.265968	0.267607	0.285174	0.220311	0.243375	0.255091	0.186486	0.290165	0.279845	0.257737	0.294735	0.28078	0.389597	0.275546	0.308318	0.319572	0.247092	0.283665	0.272832	0.258995
HALLMARK_TGF_BETA_SIGNALING	0.534653	0.460066	0.482293	0.499959	0.473795	0.526108	0.472704	0.384423	0.487979	0.531933	0.509281	0.498777	0.39863	0.45061	0.45753	0.436993	0.416296	0.52925	0.406192	0.442446	0.440983	0.506278	0.600687	0.460142	0.521573	0.43692	0.472022	0.460797	0.507647	0.480243	0.486867	0.536327	0.56449	0.498679	0.506781	0.419633	0.513515	0.554803	0.534112	0.511586	0.537662	0.475218	0.54202	0.507885	0.522876	0.452033	0.480491	0.489533	0.523979
HALLMARK_IL6_JAK_STAT3_SIGNALING	0.426264	0.381662	0.248913	0.36472	0.299137	0.274717	0.238491	0.221666	0.31468	0.434449	0.313784	0.231404	0.253615	0.383653	0.315955	0.22784	0.283433	0.33482	0.183985	0.363752	0.255859	0.275761	0.321716	0.301236	0.317899	0.381938	0.290185	0.288137	0.251844	0.250281	0.397517	0.230269	0.279911	0.395963	0.374569	0.234369	0.416346	0.256702	0.387841	0.316726	0.393922	0.229672	0.423459	0.379849	0.35727	0.320834	0.264404	0.133726	0.266899
HALLMARK_DNA_REPAIR	0.488403	0.488924	0.513053	0.476526	0.508537	0.494496	0.50512	0.525092	0.491902	0.495175	0.467518	0.48461	0.501592	0.505162	0.483229	0.490712	0.527504	0.50227	0.480654	0.468895	0.502053	0.488719	0.446305	0.516586	0.467888	0.485767	0.488482	0.493216	0.507639	0.483529	0.458003	0.490749	0.482423	0.496672	0.480531	0.48178	0.495375	0.479961	0.480767	0.488493	0.507328	0.509345	0.478958	0.506818	0.468283	0.511749	0.501705	0.495593	0.498687
HALLMARK_G2M_CHECKPOINT	0.481668	0.490534	0.54478	0.508101	0.523692	0.4982	0.489255	0.561893	0.497981	0.542884	0.512922	0.577994	0.552016	0.40675	0.499192	0.547438	0.516154	0.507346	0.453114	0.431197	0.442253	0.468181	0.524033	0.541892	0.50285	0.518543	0.526136	0.542227	0.566637	0.566081	0.489247	0.482951	0.528736	0.470058	0.529812	0.501102	0.499863	0.562595	0.524524	0.509547	0.554924	0.526765	0.516243	0.530152	0.486194	0.481146	0.527229	0.565112	0.551676
HALLMARK_APOPTOSIS	0.527021	0.475554	0.443075	0.492901	0.479512	0.470571	0.428341	0.433319	0.5097	0.521682	0.505803	0.453174	0.427048	0.482614	0.461248	0.456629	0.453025	0.473553	0.411926	0.49071	0.451082	0.47147	0.496798	0.480258	0.500274	0.502374	0.465165	0.473539	0.474417	0.476602	0.521017	0.441167	0.473628	0.49437	0.507534	0.434718	0.525715	0.446687	0.507741	0.486155	0.512237	0.438116	0.52661	0.513913	0.522248	0.478162	0.458713	0.403186	0.461366
HALLMARK_NOTCH_SIGNALING	0.353518	0.293765	0.274767	0.370195	0.321418	0.3141	0.340955	0.310308	0.383537	0.370745	0.378471	0.343987	0.328024	0.316461	0.331586	0.323466	0.347737	0.327061	0.302408	0.336235	0.343529	0.388176	0.367612	0.306095	0.345223	0.297567	0.320472	0.315134	0.340163	0.325038	0.366397	0.382285	0.313732	0.310378	0.354454	0.320392	0.323398	0.412742	0.372931	0.385893	0.324851	0.361893	0.372288	0.352354	0.395323	0.338981	0.325678	0.408118	0.34367
HALLMARK_ADIPOGENESIS	0.416178	0.408582	0.440946	0.432259	0.429937	0.406617	0.430782	0.431022	0.42398	0.402954	0.433994	0.390564	0.407789	0.443064	0.43636	0.421542	0.42851	0.416809	0.429746	0.43631	0.441557	0.432578	0.410775	0.419915	0.415528	0.420365	0.4327	0.413186	0.416495	0.432771	0.424377	0.417828	0.399844	0.424907	0.42499	0.424524	0.409992	0.403663	0.432679	0.434576	0.415205	0.446457	0.412292	0.402359	0.437189	0.429025	0.39637	0.401441	0.431809
HALLMARK_ESTROGEN_RESPONSE_EARLY	0.331692	0.294756	0.313971	0.363128	0.332677	0.314608	0.297332	0.319309	0.350157	0.332721	0.353287	0.323829	0.326392	0.352703	0.378041	0.33564	0.308809	0.354204	0.370472	0.312364	0.363921	0.359112	0.395877	0.326808	0.358946	0.323993	0.317971	0.373999	0.351578	0.360872	0.363342	0.297803	0.362644	0.328876	0.332614	0.340558	0.31692	0.355415	0.33848	0.34981	0.30335	0.298493	0.384638	0.349667	0.376132	0.345397	0.322818	0.297498	0.35099
HALLMARK_ESTROGEN_RESPONSE_LATE	0.355094	0.358831	0.361094	0.399305	0.381163	0.376966	0.303463	0.365981	0.398337	0.371597	0.375745	0.37875	0.370902	0.392355	0.420196	0.374445	0.358095	0.399293	0.397703	0.352345	0.412187	0.405957	0.414434	0.375256	0.388725	0.374992	0.355118	0.415516	0.384744	0.410973	0.401782	0.33348	0.375772	0.358925	0.379201	0.363037	0.37802	0.370709	0.381244	0.37414	0.333076	0.333782	0.406318	0.387734	0.414289	0.388202	0.380608	0.336216	0.375438
HALLMARK_ANDROGEN_RESPONSE	0.414832	0.361643	0.387195	0.402797	0.345724	0.37959	0.44204	0.393265	0.389391	0.428008	0.43138	0.393922	0.398168	0.384179	0.453323	0.424323	0.384045	0.410214	0.413553	0.381254	0.371994	0.413953	0.493863	0.380274	0.415747	0.38036	0.393885	0.438521	0.427396	0.446113	0.412636	0.400735	0.436703	0.420968	0.404639	0.449254	0.400802	0.453731	0.429519	0.441285	0.391489	0.404013	0.464298	0.403929	0.439439	0.365131	0.370867	0.420259	0.409209
HALLMARK_MYOGENESIS	0.207392	0.152527	0.174996	0.210327	0.176621	0.166057	0.154607	0.155556	0.196418	0.160986	0.190571	0.160522	0.151044	0.224858	0.132601	0.139317	0.189186	0.169109	0.168399	0.17173	0.182033	0.253042	0.229969	0.157472	0.181655	0.134004	0.150817	0.158244	0.162386	0.17403	0.166791	0.195182	0.206805	0.161965	0.177138	0.114795	0.197469	0.191788	0.165117	0.182705	0.175659	0.155616	0.186521	0.183726	0.217782	0.182124	0.176849	0.198152	0.201639
HALLMARK_PROTEIN_SECRETION	0.495566	0.464555	0.458507	0.457712	0.443885	0.464776	0.482137	0.479706	0.462336	0.510129	0.502639	0.495127	0.481316	0.429399	0.506952	0.494568	0.38865	0.469415	0.459773	0.473478	0.408996	0.440777	0.495778	0.482739	0.46664	0.492783	0.484744	0.484157	0.496705	0.481761	0.501212	0.46783	0.497449	0.492618	0.47695	0.509455	0.45956	0.498017	0.518418	0.489998	0.473158	0.478067	0.51152	0.487165	0.482721	0.438649	0.429515	0.482775	0.498153
HALLMARK_INTERFERON_ALPHA_RESPONSE	0.647695	0.656079	0.539271	0.518243	0.595813	0.49991	0.380007	0.520594	0.571778	0.613289	0.575697	0.524326	0.544834	0.575315	0.567313	0.473672	0.491216	0.588215	0.453219	0.67695	0.453511	0.418119	0.394091	0.611144	0.569697	0.647802	0.475199	0.523001	0.525374	0.478647	0.638145	0.516773	0.565837	0.575107	0.617009	0.468589	0.623008	0.440137	0.643429	0.56875	0.632772	0.312859	0.625925	0.677042	0.529816	0.531283	0.514598	0.319526	0.448815
HALLMARK_INTERFERON_GAMMA_RESPONSE	0.556425	0.548512	0.400447	0.453667	0.464358	0.381292	0.297508	0.395438	0.463327	0.535763	0.462847	0.390941	0.427288	0.48567	0.454689	0.34739	0.404791	0.488625	0.327614	0.549205	0.351487	0.34161	0.356269	0.467517	0.483268	0.559777	0.382733	0.432	0.400568	0.37788	0.553404	0.387693	0.440539	0.508577	0.52236	0.352476	0.526035	0.34328	0.55027	0.464529	0.534885	0.283759	0.549882	0.538344	0.45493	0.415266	0.393402	0.227325	0.363154
HALLMARK_APICAL_JUNCTION	0.35531	0.295191	0.27239	0.311202	0.272291	0.303316	0.246751	0.217105	0.300313	0.344213	0.319871	0.281273	0.249744	0.296915	0.274843	0.23883	0.228173	0.293427	0.240366	0.314376	0.258504	0.346994	0.325521	0.247205	0.307875	0.30707	0.290564	0.256573	0.299898	0.285859	0.314136	0.283807	0.316903	0.279866	0.330085	0.248807	0.311568	0.304018	0.333193	0.298961	0.329885	0.242196	0.337491	0.336338	0.350678	0.289404	0.286778	0.271297	0.308747
HALLMARK_APICAL_SURFACE	0.277859	0.276862	0.21676	0.316571	0.215301	0.225542	0.145584	0.138917	0.222217	0.273391	0.278708	0.217912	0.207615	0.29981	0.2042	0.182066	0.189623	0.22809	0.195968	0.271689	0.200478	0.251578	0.208598	0.177581	0.269364	0.285829	0.243574	0.284137	0.229935	0.277456	0.298238	0.187398	0.172261	0.231589	0.285865	0.183412	0.271691	0.214411	0.331484	0.242515	0.250293	0.156666	0.296181	0.275306	0.323287	0.290648	0.242227	0.174548	0.25197
HALLMARK_HEDGEHOG_SIGNALING	0.120954	0.13488	0.129725	0.139361	0.089939	0.0768365	0.206687	0.0500986	0.11477	0.126586	0.140625	0.18169	0.121194	0.0637455	0.0967512	0.100004	0.0641652	0.112161	0.109436	0.115594	0.104139	0.144755	0.124559	0.0491071	0.0933785	0.0973776	0.094189	0.0690223	0.140736	0.117937	0.115235	0.213873	0.183886	0.106115	0.123091	0.0736949	0.0657352	0.195232	0.124237	0.127811	0.16155	0.202149	0.130736	0.115443	0.150054	0.0908835	0.127421	0.198631	0.103862
HALLMARK_COMPLEMENT	0.397423	0.35609	0.267918	0.331266	0.294409	0.28936	0.266386	0.215767	0.32396	0.384058	0.317546	0.23509	0.265622	0.359854	0.342388	0.251284	0.291229	0.346315	0.231798	0.339293	0.301221	0.308818	0.327017	0.303416	0.333006	0.356705	0.279537	0.333626	0.288389	0.279939	0.377761	0.270736	0.266772	0.368039	0.337176	0.255721	0.347185	0.245177	0.357644	0.333575	0.365985	0.25583	0.407265	0.348555	0.34357	0.331364	0.253728	0.182836	0.265764
HALLMARK_UNFOLDED_PROTEIN_RESPONSE	0.5406	0.53199	0.530201	0.526371	0.528313	0.501501	0.584264	0.592955	0.523136	0.581294	0.546395	0.563305	0.534508	0.527543	0.523832	0.541912	0.534649	0.560924	0.52734	0.52751	0.477365	0.51651	0.535983	0.56097	0.535344	0.528906	0.555737	0.542452	0.568372	0.548438	0.539917	0.559607	0.551555	0.566063	0.523658	0.54107	0.51616	0.559754	0.546626	0.535661	0.56509	0.586537	0.556092	0.56955	0.527295	0.536845	0.541621	0.529038	0.518666
HALLMARK_PI3K_AKT_MTOR_SIGNALING	0.444824	0.419497	0.424444	0.42872	0.434021	0.389568	0.40199	0.425165	0.427795	0.43243	0.440803	0.442552	0.428524	0.39048	0.423098	0.437566	0.400425	0.419693	0.386302	0.424193	0.381675	0.39644	0.414517	0.409465	0.420548	0.447839	0.428462	0.413061	0.414199	0.439362	0.451414	0.373617	0.401817	0.430258	0.432473	0.414092	0.423966	0.417675	0.434015	0.42117	0.420309	0.409576	0.446763	0.419405	0.434762	0.406827	0.411444	0.381434	0.41729
HALLMARK_MTORC1_SIGNALING	0.559638	0.544885	0.522168	0.523955	0.490073	0.498403	0.545597	0.574389	0.515413	0.575633	0.555723	0.561073	0.561913	0.518457	0.52721	0.547461	0.548874	0.548028	0.530523	0.53766	0.499339	0.50298	0.523368	0.536922	0.535837	0.521312	0.535783	0.543429	0.572615	0.571539	0.556293	0.538999	0.552207	0.518651	0.535229	0.535667	0.501967	0.547563	0.594638	0.528257	0.530875	0.604628	0.583459	0.566665	0.522737	0.557675	0.535036	0.533098	0.520588
HALLMARK_E2F_TARGETS	0.526313	0.531061	0.598115	0.548683	0.571429	0.545525	0.525938	0.623141	0.544207	0.569604	0.543361	0.62112	0.61852	0.466837	0.547902	0.597838	0.580191	0.545095	0.494476	0.432089	0.507281	0.511886	0.550006	0.596309	0.548185	0.565861	0.554257	0.583369	0.604905	0.595728	0.513429	0.512055	0.574571	0.49816	0.569013	0.552409	0.558253	0.60339	0.563837	0.54857	0.593514	0.564912	0.54453	0.570972	0.509227	0.533655	0.574875	0.597686	0.578981
HALLMARK_MYC_TARGETS_V1	0.671313	0.673947	0.702148	0.677256	0.683053	0.665077	0.699931	0.750062	0.678224	0.716372	0.679388	0.706677	0.681336	0.655439	0.670621	0.694874	0.705019	0.688282	0.6434	0.65317	0.641523	0.64579	0.661156	0.706535	0.684765	0.697807	0.693452	0.696851	0.713625	0.695021	0.657323	0.690029	0.682671	0.676024	0.68628	0.665196	0.672648	0.687474	0.68765	0.690387	0.710151	0.732367	0.691621	0.702889	0.662441	0.687842	0.696505	0.68784	0.701927
HALLMARK_MYC_TARGETS_V2	0.454285	0.524321	0.535041	0.465717	0.503638	0.495587	0.515751	0.663139	0.465601	0.573264	0.47111	0.49312	0.462648	0.50167	0.459186	0.494207	0.606099	0.502542	0.429198	0.487943	0.481768	0.427486	0.458323	0.552346	0.480967	0.499101	0.512256	0.529731	0.566251	0.498269	0.439746	0.5231	0.443889	0.501921	0.511888	0.435933	0.450144	0.443644	0.480481	0.490333	0.55424	0.597948	0.486433	0.55291	0.438695	0.556593	0.560487	0.461656	0.515845
HALLMARK_EPITHELIAL_MESENCHYMAL_TRANSITION	0.538066	0.28397	0.283321	0.463714	0.290761	0.412536	0.408472	0.227545	0.409441	0.453502	0.482975	0.32948	0.197191	0.429407	0.316344	0.202134	0.358244	0.415897	0.229985	0.324774	0.328004	0.523211	0.55265	0.274639	0.398041	0.312778	0.249216	0.243347	0.399377	0.277669	0.356611	0.485101	0.428257	0.393919	0.420352	0.21938	0.414244	0.402825	0.478975	0.417094	0.475972	0.372737	0.449081	0.434561	0.446348	0.346461	0.294848	0.341557	0.373897
HALLMARK_INFLAMMATORY_RESPONSE	0.350505	0.290909	0.170984	0.291698	0.200691	0.208076	0.150178	0.136935	0.253507	0.360201	0.26959	0.191028	0.143735	0.28545	0.221518	0.131964	0.203229	0.252084	0.112773	0.257181	0.198205	0.182879	0.279451	0.219633	0.249907	0.275354	0.213888	0.207182	0.194164	0.197323	0.320802	0.149647	0.179627	0.277151	0.254922	0.144267	0.295274	0.154154	0.311169	0.231899	0.303794	0.0932476	0.36385	0.311969	0.272651	0.27587	0.204888	0.0708028	0.193982
HALLMARK_XENOBIOTIC_METABOLISM	0.267265	0.237343	0.227792	0.26255	0.227604	0.223578	0.261318	0.194835	0.266403	0.248983	0.228017	0.25246	0.23133	0.281153	0.30351	0.245055	0.241245	0.258775	0.25762	0.251064	0.244991	0.274699	0.253763	0.219895	0.262814	0.236581	0.261436	0.249354	0.235271	0.263666	0.284207	0.218185	0.230969	0.234682	0.270414	0.253641	0.245677	0.224576	0.288628	0.254968	0.264978	0.265008	0.289304	0.253774	0.270651	0.300516	0.260986	0.230059	0.230395
HALLMARK_FATTY_ACID_METABOLISM	0.34374	0.356598	0.365681	0.393803	0.366525	0.336961	0.403637	0.380166	0.394212	0.356466	0.390425	0.381728	0.400271	0.370227	0.42358	0.404532	0.395071	0.368216	0.405754	0.397344	0.393264	0.390141	0.342526	0.361094	0.382429	0.403888	0.362683	0.362654	0.365248	0.409727	0.39671	0.351423	0.354403	0.352413	0.375084	0.411235	0.353955	0.352366	0.385252	0.380522	0.33746	0.387459	0.361943	0.340328	0.399097	0.388755	0.371935	0.361461	0.37544
HALLMARK_OXIDATIVE_PHOSPHORYLATION	0.562591	0.591316	0.63372	0.573187	0.597107	0.565631	0.625057	0.627132	0.59914	0.578792	0.563789	0.592416	0.604781	0.607818	0.60763	0.615056	0.642452	0.600205	0.616032	0.60224	0.632815	0.574688	0.528954	0.598335	0.570758	0.612356	0.588956	0.580213	0.582797	0.582113	0.576848	0.605878	0.555215	0.593389	0.590334	0.591084	0.568794	0.55839	0.577373	0.583452	0.566872	0.646134	0.543297	0.561114	0.571939	0.597822	0.596682	0.579149	0.587952
HALLMARK_GLYCOLYSIS	0.408203	0.373109	0.376329	0.368929	0.391868	0.387781	0.409521	0.363634	0.391939	0.395012	0.424603	0.407153	0.426312	0.410097	0.42635	0.41017	0.390924	0.424738	0.448753	0.379446	0.411179	0.425929	0.418098	0.39455	0.390175	0.328023	0.385245	0.38263	0.41637	0.409357	0.382024	0.412123	0.397075	0.382202	0.401692	0.406623	0.358923	0.410361	0.431522	0.392934	0.379961	0.421382	0.428581	0.415751	0.393	0.422213	0.381457	0.415651	0.382033
HALLMARK_REACTIVE_OXYGEN_SPECIES_PATHWAY	0.517339	0.498901	0.512527	0.531931	0.52857	0.487807	0.498427	0.512631	0.512553	0.490412	0.487961	0.528611	0.544286	0.528293	0.51423	0.520629	0.540793	0.526493	0.520435	0.525813	0.529815	0.513144	0.522635	0.500412	0.483698	0.516189	0.531916	0.515439	0.504853	0.511681	0.503247	0.485096	0.497529	0.514427	0.516507	0.489612	0.525398	0.477419	0.581526	0.54286	0.499841	0.493974	0.521596	0.507779	0.528448	0.52783	0.518171	0.469554	0.495886
HALLMARK_P53_PATHWAY	0.470846	0.479387	0.456088	0.470789	0.469828	0.463671	0.35745	0.442057	0.492367	0.487491	0.496658	0.466857	0.425598	0.448764	0.428161	0.464929	0.421116	0.46732	0.437412	0.474611	0.43611	0.434342	0.442632	0.489257	0.490158	0.463042	0.495095	0.456133	0.487319	0.474552	0.500903	0.365697	0.396927	0.445602	0.466184	0.408293	0.479979	0.410268	0.496067	0.457677	0.463626	0.410143	0.482506	0.516972	0.486673	0.494488	0.491638	0.387017	0.468191
HALLMARK_UV_RESPONSE_UP	0.461876	0.439681	0.451705	0.431867	0.450699	0.414498	0.441365	0.443175	0.44207	0.447352	0.443763	0.441914	0.421237	0.436532	0.438597	0.419044	0.423899	0.444587	0.451561	0.403059	0.425269	0.426736	0.442537	0.462275	0.4296	0.426469	0.425937	0.453791	0.421451	0.451978	0.44132	0.44145	0.436635	0.428786	0.432963	0.400765	0.444267	0.421298	0.457456	0.43306	0.447598	0.444473	0.439662	0.438314	0.430114	0.457669	0.45303	0.389146	0.421671
HALLMARK_UV_RESPONSE_DN	0.317721	0.227237	0.211314	0.275154	0.202722	0.263066	0.309032	0.210023	0.280068	0.308591	0.305078	0.283748	0.216802	0.295604	0.281898	0.250594	0.255675	0.280951	0.211449	0.247669	0.22947	0.313033	0.384498	0.231967	0.286089	0.248795	0.242756	0.280728	0.287619	0.269489	0.281605	0.301584	0.324715	0.309178	0.275078	0.261147	0.305671	0.322002	0.318559	0.307323	0.296517	0.226279	0.333729	0.296634	0.321003	0.270848	0.223586	0.289135	0.304017
HALLMARK_ANGIOGENESIS	0.410047	0.256816	0.264557	0.391728	0.212593	0.343743	0.387765	0.185885	0.377951	0.376225	0.364969	0.252355	0.143027	0.365062	0.254493	0.137481	0.274731	0.331168	0.164697	0.30306	0.255301	0.384421	0.411706	0.184829	0.307238	0.254311	0.228125	0.175099	0.319875	0.23397	0.300357	0.384088	0.310792	0.340426	0.309686	0.182713	0.347689	0.317255	0.380226	0.286612	0.381903	0.29077	0.429274	0.371331	0.34155	0.299284	0.204923	0.292177	0.25609
HALLMARK_HEME_METABOLISM	0.312195	0.28743	0.292792	0.289653	0.303507	0.272702	0.288308	0.276681	0.284637	0.297396	0.284455	0.30789	0.303449	0.290809	0.308822	0.318921	0.267332	0.285235	0.292676	0.299106	0.294407	0.278926	0.29773	0.295816	0.285763	0.302273	0.319021	0.307465	0.306038	0.31596	0.315244	0.282226	0.299262	0.304873	0.299805	0.298466	0.274661	0.303202	0.308366	0.310926	0.286731	0.290369	0.324171	0.305138	0.319434	0.27865	0.287898	0.283502	0.304671
HALLMARK_COAGULATION	0.349851	0.232292	0.17685	0.285908	0.193304	0.254239	0.209219	0.102678	0.283939	0.292908	0.285478	0.151543	0.121144	0.309715	0.245772	0.118667	0.212798	0.273422	0.130967	0.231637	0.284046	0.296412	0.316176	0.204348	0.27977	0.219763	0.17254	0.204322	0.24238	0.208494	0.275911	0.248991	0.22326	0.265846	0.274767	0.150215	0.24552	0.209959	0.267018	0.24017	0.279217	0.160585	0.306723	0.277341	0.283829	0.264614	0.187869	0.156516	0.238515
HALLMARK_IL2_STAT5_SIGNALING	0.374273	0.349772	0.242114	0.328413	0.298557	0.30097	0.255915	0.276576	0.305124	0.360586	0.30952	0.294706	0.261734	0.327275	0.298727	0.249579	0.325976	0.304624	0.249644	0.329958	0.303923	0.320308	0.338696	0.298653	0.316027	0.340215	0.287409	0.279429	0.290459	0.288754	0.347901	0.281866	0.284337	0.338708	0.334251	0.242639	0.358694	0.275099	0.350571	0.303105	0.340482	0.304727	0.36508	0.342859	0.361899	0.303178	0.303215	0.217247	0.276557
HALLMARK_BILE_ACID_METABOLISM	0.142394	0.122779	0.10179	0.148903	0.102967	0.0919563	0.139732	0.11773	0.123239	0.114657	0.141185	0.101776	0.157356	0.160828	0.180137	0.137388	0.153306	0.108481	0.188354	0.154896	0.162402	0.152392	0.121945	0.107284	0.137794	0.128062	0.113412	0.129255	0.0983161	0.156526	0.133565	0.137712	0.105831	0.0820929	0.134934	0.168919	0.128603	0.13032	0.151051	0.138577	0.102097	0.120236	0.123145	0.0783416	0.14408	0.108217	0.0859007	0.135349	0.150479
HALLMARK_PEROXISOME	0.3492	0.337248	0.343084	0.353615	0.349678	0.326985	0.388709	0.347607	0.340548	0.350423	0.367282	0.332958	0.361571	0.348745	0.385006	0.379537	0.362733	0.345399	0.411072	0.373531	0.360461	0.36107	0.329243	0.358016	0.359514	0.364808	0.350079	0.353803	0.333438	0.382682	0.357674	0.371979	0.33628	0.32267	0.350638	0.383693	0.341984	0.337422	0.360808	0.366873	0.315973	0.368225	0.35028	0.311317	0.362285	0.342487	0.31939	0.380448	0.375834
HALLMARK_ALLOGRAFT_REJECTION	0.443327	0.392515	0.20957	0.351569	0.324545	0.220767	0.211068	0.236922	0.306402	0.397689	0.250675	0.195812	0.228015	0.385751	0.266667	0.180966	0.312132	0.295405	0.12383	0.377086	0.24694	0.236764	0.217148	0.257093	0.321421	0.425917	0.217282	0.269119	0.183947	0.205459	0.38988	0.177499	0.216678	0.396604	0.365401	0.191403	0.413449	0.163812	0.357149	0.321014	0.387058	0.195479	0.414659	0.338085	0.375763	0.266903	0.201752	0.0790698	0.235793
HALLMARK_SPERMATOGENESIS	-0.0330558	-0.0238358	-0.0129864	-0.0432153	0.0308669	-0.00330312	-0.0216064	0.0334088	-0.0481299	-0.0484974	-0.0427134	0.00716976	0.0318096	-0.0558865	-0.00949778	0.00855088	0.0119368	-0.0427007	0.00982029	-0.0867973	-0.000730343	-0.0282016	-0.00961677	-0.00933413	-0.047177	-0.0315266	0.0127299	0.00255781	-0.0205437	0.00422001	-0.0596402	0.011918	0.0199162	-0.0829278	-0.0201402	-0.0248934	-0.0234341	0.0127936	-0.0316357	-0.0320696	-0.0103315	0.0158382	-0.0509763	-0.0247756	-0.0494255	-0.022146	-0.00660808	0.0417126	0.00377651
HALLMARK_KRAS_SIGNALING_UP	0.290789	0.178934	0.0877956	0.230181	0.144193	0.169627	0.15093	0.0914729	0.218467	0.276884	0.219098	0.131936	0.109077	0.238952	0.206285	0.109953	0.161249	0.222755	0.101337	0.209853	0.21084	0.220681	0.269085	0.112832	0.214423	0.190826	0.141175	0.182303	0.186901	0.145821	0.22584	0.191086	0.164699	0.232429	0.208131	0.116844	0.211122	0.167209	0.243339	0.208265	0.22977	0.16079	0.279606	0.224284	0.256297	0.193881	0.141073	0.0688382	0.153578
HALLMARK_KRAS_SIGNALING_DN	-0.094402	-0.0805983	-0.111101	-0.0807171	-0.0913354	-0.0769079	-0.164476	-0.108715	-0.064391	-0.0965145	-0.085887	-0.0711964	-0.103331	-0.100447	-0.121494	-0.0734647	-0.102878	-0.124186	-0.0760035	-0.0770705	-0.0935792	-0.0807648	-0.114518	-0.0815397	-0.0582962	-0.0877349	-0.0732133	-0.0467146	-0.0906225	-0.0610723	-0.047387	-0.11165	-0.108198	-0.156086	-0.0625539	-0.150613	-0.055633	-0.109941	-0.111566	-0.099899	-0.145297	-0.110984	-0.129438	-0.0657013	-0.0309027	-0.0701434	-0.0411082	-0.0633434	-0.0593267
HALLMARK_PANCREAS_BETA_CELLS	-0.146842	-0.130975	-0.144358	-0.133034	-0.161864	-0.184212	-0.0604785	-0.114523	-0.1126	-0.151552	-0.172969	-0.16881	-0.128692	-0.164739	-0.0881685	-0.186446	-0.182958	-0.11648	-0.0755089	-0.181425	-0.0513192	-0.105844	-0.137767	-0.183815	-0.152163	-0.179454	-0.164127	-0.155626	-0.147941	-0.138316	-0.159016	-0.11693	-0.0202759	-0.184519	-0.103476	-0.157697	-0.104153	-0.0681194	-0.140514	-0.15561	-0.14839	-0.117092	-0.150847	-0.180481	-0.128275	-0.167639	-0.186026	-0.115342	-0.154822
[truncated: 242 more columns]

## Sheet: Table S5
Table S5-The relative abundance of 22 immune cells in TCGA-CESC samples assessed by the CIBERSORT algorithm
Sample	B_cells_naive	B_cells_memory	Plasma_cells	T_cells_CD8	T_cells_CD4_naive	T_cells_CD4_memory_resting	T_cells_CD4_memory_activated	T_cells_follicular_helper	T_cells_regulatory_(Tregs)	T_cells_gamma_delta	NK_cells_resting	NK_cells_activated	Monocytes	Macrophages_M0	Macrophages_M1	Macrophages_M2	Dendritic_cells_resting	Dendritic_cells_activated	Mast_cells_resting	Mast_cells_activated	Eosinophils	Neutrophils	P-value	Correlation	RMSE
TCGA-JW-A5VL-01A	0.00282482	0	0	0.192003	0	0	0.0344812	0.0990972	0.0720634	0	0.00477343	0.109573	0	0.0815766	0.165182	0.142507	0.0342014	0	0.0617165	0	0	0	0.005	0.433445	0.90376
TCGA-EX-A449-01A	0.0010088	0	0.181034	0	0.00158074	0.0585009	0	0	0.155794	0.0318173	0	0.177747	0	0.263979	0.0484103	0.0035118	0.0040908	0.0176896	0.0548359	0	0	0	0.115	0.106737	1.06015
TCGA-DS-A1OC-01A	0.0107634	0	0.0887648	0.172024	0	0	0.153046	0.0742257	0	0.0152539	0.0568843	0	0	0.202499	0.0923047	0.0664812	0.00735526	0	0.0603983	0	0	0	0.02	0.25111	0.982446
TCGA-FU-A3TX-01A	0.0341425	0	0.0444936	0.212562	0	0.127627	0.0344544	0.102796	0.0267038	0	0	0	0	0.133951	0.103584	0.00822453	0.164767	0.00160076	0.00509369	0	0	0	0.01	0.329042	0.9512
TCGA-DG-A2KH-01A	0.0478204	0	0.223714	0.12151	0	0.199825	0	0.0138243	0.113002	0	0	0.0648176	0.00764544	0.0228481	0	0	0.065436	0.092826	0	0	0	0.026731	0.44	0.0413275	1.06755
TCGA-ZJ-A8QQ-01A	0.00522047	0	0.0424935	0.0418831	0.019599	0	0	0.03609	0.0375579	0	0.0333915	0.0847012	0	0.301599	0.0800444	0.171197	0	0.122105	0.0125473	0	0	0.0115707	0.035	0.205249	1.0306
TCGA-EK-A2RN-01A	0	0.0171025	0	0.109858	0	0.0368989	0.111222	0.0738802	0.0118277	0	0	0.0305643	0.2532	0	0.0578569	0.133365	0.0365729	0.111305	0	0.0124068	0.00393924	0	0.445	0.0397686	1.07203
TCGA-C5-A1M5-01A	0.00404179	0	0.0438767	0.186034	0	0.0622619	0.0289768	0.0299982	0.103505	0.0248333	0.000778523	0	0	0.124819	0.201552	0.0684721	0.0391797	0.0229046	0.0587661	0	0	0	0	0.54129	0.84096
TCGA-Q1-A6DT-01A	0.0163993	0	0.0322132	0.0396863	0.0196875	0	0.0583492	0.047815	0	0	0.035943	0	0	0.351516	0.087856	0.191921	0.0366241	0.0150155	0	0.0480788	0	0.0188955	0.05	0.151791	1.06013
TCGA-VS-A8EG-01A	0.0307056	0	0.0868441	0.178268	0	0.0690383	0	0.0518388	0.151847	0	0	0.0531978	0.0144549	0.0451696	0.037014	0.0934317	0.00817204	0.10159	0.0654501	0	0	0.0129773	0.135	0.0961418	1.04632
TCGA-JW-A5VH-01A	0.0333862	0	0	0.12609	0	0.0800176	0	0.00459725	0.0191484	0	0.0325886	0.00203538	0	0.530324	0.0405399	0.0555581	0	0	0	0.0675324	0	0.0081827	0.1	0.12004	1.10924
TCGA-HM-A6W2-06A	0.00636182	0	0.0237972	0	0.00654199	0.108252	0	0.023412	0.0588144	0	0.0250451	0.0469876	0	0.478562	0.00349336	0.133666	0	0	0	0.0850661	0	0	0.01	0.364994	0.960069
TCGA-HM-A6W2-01A	0.0215044	0	0.106204	0.0165966	0	0.102602	0.251037	0	0	0.0186949	0	0.0229146	0.0205568	0.0497105	0.0553537	0.185723	0.00362465	0	0.141244	0	0	0.00423483	0.085	0.128993	1.01916
TCGA-IR-A3LL-01A	0.0102833	0	0.0152492	0.322017	0	0	0.106166	0.0306199	0.0605251	0.00725952	0	0.0123514	0	0.0926988	0.197168	0.10827	0.00715093	0.000692883	0.029548	0	0	0	0.005	0.475829	0.880301
TCGA-C5-A1MQ-01A	0.00183721	0	0.10991	0.118843	0	0	0.0289441	0.0288861	0.12181	0.0217843	0	0.0145189	0	0.238498	0.125562	0.157343	0.00535975	0	0.0253177	0	0	0.00138612	0.005	0.514282	0.858641
TCGA-DG-A2KK-01A	0.0664986	0	0.070591	0.133052	0	0.168393	0	0.0791651	0.0212704	0	0	0.0417102	0	0.136831	0.117034	0.0808716	0.0448433	0.0243607	0.000398227	0	0	0.0149812	0.015	0.278069	0.974645
TCGA-R2-A69V-01A	0.0520203	0	0.0471274	0.237038	0	0	0.0990064	0.00752103	0.0287779	0	0	0.0283461	0	0.0972192	0.117503	0.152428	0.0575992	0	0.0668446	0	0	0.00856896	0	0.565598	0.836261
TCGA-C5-A1BK-01B	0.0413978	0	0.0740251	0.207906	0	0	0.0674742	0.0832792	0.0660244	0.0202477	0	0.0375162	0.000530468	0.069219	0.182157	0.0348597	0.025865	0.0183023	0.0655328	0	0	0.00566377	0	0.535158	0.845599
TCGA-DG-A2KM-01A	0.00547447	0	0.0334906	0.338906	0	0	0.194252	0	0.023584	0.0321228	0.0260646	0	0	0.1754	0.0643153	0.0708732	0.00830642	0	0.0272107	0	0	0	0.005	0.526872	0.850941
TCGA-EA-A5ZF-01A	0.00616533	0	0.112958	0.0362882	0	0.0835112	0	0.0241165	0.0414451	0	0.0924045	0	0.0201122	0.334506	0.0269827	0.0577317	0	0.0751082	0.0810458	0	0	0.00762497	0.51	0.0301905	1.08552
TCGA-UC-A7PD-01A	0.00681053	0	0.1823	0	0.049148	0.0317527	0	0	0.0651806	0.0317724	0.0479529	0	0	0.291172	0.0873878	0.0717958	0.0240843	0.038733	0	0.0716368	0.000273597	0	0.04	0.173149	1.0243
TCGA-LP-A5U3-01A	0.00259006	0	0.00632553	0.136627	0	0.039866	0	0.10308	0.031146	0.034541	0	0.12241	0.00684167	0.0342229	0.180561	0.0660277	0.126105	0.0205351	0.0870755	0	0	0.00204543	0.045	0.15872	1.04968
TCGA-UC-A7PF-01A	0.00370243	0	0.0558542	0.291591	0	0	0	0.0403632	0.077922	0	0	0.0593948	0	0.0926447	0.151483	0.0717929	0.106005	0.00404627	0.0452003	0	0	0	0	0.557104	0.833207
TCGA-C5-A0TN-01A	0.0154675	0	0.0130898	0.0831846	0.00108756	0.0660625	0	0.0153765	0.00230722	0	0.00160878	0.0808231	0	0.352888	0.0827114	0.117105	0	0.138726	0	0.029562	0	0	0.015	0.302467	0.987168
TCGA-VS-AA62-01A	0.015609	0	0.0800444	0.192947	0	0	0.164831	0.0598547	0.0408734	0	0.00513712	0.0193375	0	0.199631	0.116905	0.0823544	0.0173576	0	0.00511805	0	0	0	0.01	0.383026	0.925038
TCGA-C5-A2LS-01A	0.107221	0	0.0877338	0.122107	0	0.168296	0	0	0.0172586	0	0	0.0661165	0.0108937	0.0145542	0.000540452	0.0419076	0.14276	0.163757	0.0471091	0	0	0.00974505	0.2	0.074428	1.05165
TCGA-JW-AAVH-01A	0	0	0.0291482	0.294092	0	0	0.200934	0.0195085	0.0466232	0	0.133702	0	0.00681904	0	0.00130758	0.0533475	0.010675	0.157737	0.0461059	0	0	0	0.035	0.200291	1.02506
TCGA-VS-A9V3-01A	0.0616616	0	0.0529934	0.102999	0	0.143147	0.0442499	0.0727624	0.0741421	0	0.0376345	0.00555326	0	0.0617224	0.142374	0.0779881	0	0.0550823	0.0669983	0	0	0.000691629	0.01	0.312432	0.959218
TCGA-EX-A8YF-01A	0	0.00118123	0.198907	0.401852	0	0	0.0922823	0.0487624	0.0523575	0	0.0129806	0	0	0.0216153	0.05727	0.0655319	0	0.0147638	0.0105302	0	0	0.0219658	0.01	0.344358	0.945368
TCGA-EX-A1H6-01B	0.0471088	0	0.126085	0.264515	0	0.103423	0.00211201	0.00592704	0.087077	0	0.0102696	0.0632233	0	0.0222187	0.0314	0.0482717	0	0.100591	0.0877784	0	0	0	0.08	0.134136	1.04018
TCGA-VS-A8QF-01A	0	0.0199452	0.138575	0.0857913	0	0	0	0.0578408	0.100039	0.0173792	0	0.0220283	0	0.125823	0.14324	0.18626	0.0158845	0.0612447	0.0186847	0	0	0.00726421	0.005	0.42755	0.903377
TCGA-VS-A94X-01A	0	0	0.0850725	0.1321	0	0	0.0121769	0.0886822	0.0865728	0	0.0812582	0.0606252	0	0.0762348	0.203947	0.0873019	0	0.0860276	0	0	0	0	0.01	0.322988	0.973693
TCGA-VS-A8QM-01A	0.0117815	0	0.0737932	0.260116	0	0.0960131	0.00106366	0.0728679	0.115052	0.0504229	0	0.0275437	0	0.069681	0.0684726	0.050364	0.0295356	0.0158657	0.0574274	0	0	0	0.005	0.495197	0.868179
TCGA-DS-A1OB-01A	0.0143456	0	0.0774617	0.0640423	0	0.0578018	0.00153167	0.0557555	0.0374043	0	0	0.0408653	0.0666892	0.224264	0.14185	0.114976	0.0111861	0.0289112	0.0629153	0	0	0	0.02	0.270759	0.980269
TCGA-C5-A1BE-01B	0.00419513	0	0.016409	0.0674587	0	0.0902205	0.0557023	0.0775996	0.041529	0	0	0.0213355	0	0.216451	0.188392	0.0837369	0.0682735	0.0146612	0.0540363	0	0	0	0.015	0.310944	0.96787
TCGA-VS-A8EB-01A	0	0	0	0.120158	0	0	0	0.0798864	0.0586241	0.0451595	0	0.316259	0	0.0899516	0.112265	0.0442044	0.12176	0	0	0.011732	0	0	0.01	0.351277	0.985607
TCGA-DG-A2KL-01A	0	0	0.00622002	0.0709622	0	0.148317	0.0913838	0	0.00303427	0	0	0.0207744	0.0171812	0.200856	0.106997	0.0650248	0.210025	0.0492099	0	0.0100144	0	0	0.005	0.394506	0.921371
TCGA-LP-A4AX-01A	0	0	0.0637841	0.309232	0	0	0.159975	0.0394951	0.0283357	0.0637021	0.0168222	0	0	0.0938084	0.10789	0.0920122	0	0.00938912	0.0155542	0	0	0	0.005	0.472221	0.880666
TCGA-EA-A5ZD-01A	0	0	0.00795903	0.0805648	0	0.0123398	0.0681734	0.0532549	0.0815098	0	0	0.0271384	0.0650891	0.00850208	0.198258	0.0977664	0.151991	0.0518967	0.0842787	0	0	0.0112776	0.005	0.42942	0.904007
TCGA-BI-A0VS-01A	0.069486	0	0.0357237	0.0879645	0.0418115	0	0.162188	0	0.0178274	0.0225433	0.00844428	0	0	0.270478	0.106636	0.102302	0.0202376	0	0.0339449	0	0.0204131	0	0.005	0.420401	0.907139
TCGA-Q1-A73P-01A	0.0917118	0	0.090791	0.219562	0	0.0535537	0.00404704	0.059926	0.0803633	0	0	0.0210906	0	0.0824466	0.154868	0.0689866	0.016668	0	0.0559853	0	0	0	0.015	0.300003	0.965569
TCGA-EA-A3HT-01A	0	0	0.0376121	0.0520588	0	0.115546	0.067854	0.0693926	0.0281189	0	0.00404388	0.0139339	0.0103792	0.12757	0.0956248	0.114061	0.15394	0.056895	0.0366258	0	0	0.0163439	0.02	0.266203	0.975318
TCGA-VS-A950-01A	0.0275946	0	0.270149	0.0403917	0	0	0.0356009	0.0400788	0.0186603	0	0	0.0291762	0	0.304075	0.0468282	0.0914795	0.000862349	0.0112244	0	0.0628469	0	0.0210321	0.015	0.307423	0.961407
TCGA-EA-A439-01A	0.0878365	0	0.0585488	0.238135	0	0	0.0522501	0.0335865	0.0148246	0	0.0337525	0.0252319	0.000368975	0.0818037	0.182557	0.0679584	0.0517173	0.0200287	0.0513997	0	0	0	0.01	0.33341	0.953468
TCGA-ZX-AA5X-01A	0.0219582	0	0.0292422	0.0350349	0	0.124735	0	0	0.0760159	0.00569076	0.0197037	0.0329894	0.0148551	0.0808032	0.18356	0.134469	0.0824877	0.0442563	0.101592	0	0	0.0126069	0.005	0.491884	0.870069
TCGA-VS-A9UO-01A	0.0602701	0	0.244058	0	0	0.052852	0	0.0733228	0.208592	0.0860818	0.0205232	0.136272	0	0.0104296	0.0219074	0	0	0.0672862	0.0182688	0	0	0.000136498	0.23	0.0648938	1.08019
TCGA-MY-A5BF-01A	0	0	0	0.311923	0	0	0.155047	0.0450012	0.0152031	0.0204982	0	0.0182231	0	0.100596	0.116582	0.0839488	0.0653521	0	0.0639357	0	0	0.0036899	0.015	0.302286	0.966086
TCGA-C5-A1MF-01A	0	0.0399417	0.190824	0.180004	0	0	0.0291029	0.0570243	0.10668	0	0.0116472	0.0384435	0	0.159168	0.0530898	0.0559193	0	0.0323748	0.0457805	0	0	0	0.01	0.320972	0.949403
TCGA-4J-AA1J-01A	0.0266939	0	0.014135	0.0280923	0	0.110759	0	0.0452255	0.056411	0	0	0.0638675	0	0.287536	0.0320155	0.113285	0	0.0858595	0.0148685	0.0450647	0	0.0761866	0.03	0.217621	1.01222
TCGA-C5-A7X8-01A	0	0	0.351898	0.150429	0	0.141322	0.0151002	0.00329828	0.0742315	0	0	0.0505943	0.0167846	0.0215482	0.0136052	0.0488983	0.0740245	0	0.0382655	0	0	0	0.015	0.28782	0.962757
TCGA-IR-A3LC-01A	0.0490328	0	0	0.0122813	0	0.139705	0	0.0151284	0.0483727	0.0267451	0.110567	0.0799305	0	0.209312	0.0400082	0.14102	0	0	0.127897	0	0	0	0.12	0.103956	1.06053
TCGA-Q1-A73Q-01A	0.0493866	0	0.131841	0.0529491	0	0.136878	0.0274672	0.0687345	0.0411122	0	0	0.0133602	0.00899162	0.0964671	0.0342506	0.0520584	0.171309	0.0323584	0.0775343	0	0	0.00530097	0.445	0.0408179	1.04756
TCGA-EA-A5ZE-01A	0.000855232	0.0038678	0.0931685	0.10712	0	0.0154011	0	0.0658161	0.0493165	0.028187	0	0.0677621	0.0117392	0.000283972	0.110142	0.179547	0.164917	0.00827712	0.0935989	0	0	0	0.005	0.429462	0.902458
TCGA-DS-A0VK-01A	0.0308496	0	0.0236756	0.136643	0	0.0887334	0.0525927	0.0347354	0.00650943	0	0	0	0	0.202597	0.173523	0.100381	0.0911057	0	0.0586542	0	0	0	0.03	0.22923	1.00376
TCGA-VS-A9UD-01A	0.0317481	0	0.0223932	0.203324	0	0	0.106314	0.0621112	0.0399819	0.0215567	0	0.062848	0	0.10961	0.119023	0.117424	0.0105444	0.0133578	0.0797641	0	0	0	0.005	0.435087	0.89971
TCGA-EA-A3HR-01A	0.00767653	0	0	0.0012005	0	0.216425	0	0.0315177	0.0788049	0.00648747	0	0.0958372	0.0330548	0.0548221	0.0840036	0.0218464	0.257694	0	0.102315	0	0	0.00831604	0.075	0.13736	1.03177
TCGA-DS-A3LQ-01A	0.0139893	0	0.0481702	0.0331353	0	0.0181376	0.0702469	0.00507495	0.0134606	0.0363775	0	0.00103255	0	0.28921	0.0856628	0.325304	0.00857976	0	0.051618	0	0	0	0.005	0.507015	0.861739
TCGA-FU-A3HY-01A	0.0147882	0	0.00160726	0	0	0.139595	0.0775394	0.0071253	0.00452122	0	0.00837988	0.0398347	0	0.546016	0	0	0.0186329	0.091209	0.0140822	0	0	0.0366681	0.01	0.333978	0.982514
TCGA-FU-A3WB-01A	0.0504447	0	0.137405	0.241982	0	0	0.117505	0.043415	0.053661	0	0	0.0286062	0.0265075	0.0145852	0.0101763	0.0633911	0.0675227	0.0822426	0.0625558	0	0	0	0.165	0.0871089	1.03756
TCGA-VS-A9UH-01A	0	0	0.0927017	0.201881	0	0	0.0672181	0.012602	0.0325792	0	0.0679489	0.00646098	0	0.198329	0.157383	0.14792	0	0	0.0149764	0	0	0	0.01	0.38822	0.925675
TCGA-EA-A50E-01A	0.00116269	0	0.00712666	0.00135213	0	0.0847633	0.000784576	0.04644	0.0244146	0.0377972	0	0	0	0.421114	0.142292	0.179056	0.0186422	0	0	0.0350544	0	0	0.005	0.502968	0.869523
TCGA-EA-A3HQ-01A	0.00146997	0	0.0125901	0.115976	0	0.0706655	0.0132233	0.0502635	0.0606203	0	0	0.0369017	0.0445631	0.0613784	0.168756	0.11741	0.17401	0.0179054	0.0536887	0	0	0.000578709	0.005	0.468387	0.882717
TCGA-VS-A8Q8-01A	0	0	0.0372688	0.247409	0	0	0.0563731	0.0315298	0.0402712	0	0	0.0750576	0	0.0840074	0.239915	0.0523646	0.0881046	0.0191494	0.0251409	0	0	0.0034087	0.01	0.349635	0.960764
TCGA-EA-A1QS-01A	0	0	0.101038	0.0788732	0	0.106638	0.00327234	0.0271931	0.0274984	0.000227447	0	0.0247142	0.0053222	0.108774	0.0720922	0.185103	0.16492	0	0.0943336	0	0	0	0.015	0.305955	0.955897
TCGA-FU-A3HZ-01A	0.00311032	0	0.000425938	0.385107	0	0	0.18351	0.0588189	0	0	0.00434257	0.078962	0.00581696	0.127764	0.0343964	0.0758018	0.0321453	0	0.00310293	0	0.00669571	0	0.05	0.148479	1.05654
TCGA-LP-A4AW-01A	0.0276511	0	0.104214	0.000271126	0	0.098988	0	0.0232904	0.019855	0.066386	0	0.0167737	0	0.274761	0.029599	0.204284	0.00896189	0.0506266	0.0690726	0	0	0.00526459	0.015	0.310462	0.960926
TCGA-IR-A3LF-01A	0.013309	0	0	0.107132	0	0.218603	0	0.0661255	0.0967498	0	0	0.0611864	0	0.16346	0.15184	0.0617029	0	0	0.0598914	0	0	0	0.02	0.266754	0.99097
TCGA-VS-A8EI-01A	0	0	0.114138	0.233434	0	0.0326862	0.0761046	0.0567728	0.0375346	0.0255545	0	0.0123211	0	0.0957742	0.180152	0.0465754	0.0306542	0.00224816	0.0560511	0	0	0	0.005	0.485476	0.873491
TCGA-HM-A3JK-01A	0.00163171	0	0.145302	0.034653	0	0.120561	0	0	0.0450852	0.0159823	0	0.0426186	0	0.204416	0.106009	0.141158	0.0809711	0	0.061612	0	0	0	0.005	0.432257	0.901241
TCGA-JW-A852-01A	0	0	0.0957176	0.0770185	0	0.0287173	0.0232387	0.0547978	0.188615	0	0	0.0601748	0.0108074	0.0494055	0.0775317	0.0503881	0.199587	0.0422265	0	0.0417738	0	0	0.01	0.347093	0.939356
TCGA-MA-AA41-01A	0.0203439	0	0.015287	0.203783	0	0	0.0719669	0.0547239	0.0266265	0	0	0.0841703	0	0.133191	0.193488	0.0803133	0.056458	0	0.0596481	0	0	0	0.01	0.364287	0.942118
TCGA-EA-A411-01A	0.00905553	0	0.107205	0.0480435	0	0.138774	0.0228299	0.0574976	0.0172089	0	0	0.00818094	0.00667311	0.250957	0.0606927	0.077467	0.0852334	0.0700221	0.0401583	0	0	0	0.01	0.358146	0.936014
TCGA-FU-A23L-01A	0	0	0.0448906	0.367907	0	0	0.16083	0.0308856	0.0173088	0.0143698	0	0.0356167	0	0.0272281	0.0987353	0.0651579	0.0256057	0.0622414	0.0492223	0	0	0	0.01	0.386008	0.927821
TCGA-VS-A9U5-01A	0.014825	0	0.0775525	0.245449	0	0.0619242	0.0639452	0.0458858	0.0838713	0	0.0179067	0.0121572	0	0.113233	0.101702	0.0943207	0.0040924	0.0320866	0.0310489	0	0	0	0.005	0.406601	0.913669
TCGA-C5-A8XI-01A	0.0123248	0	0.107098	0.286155	0	0.071007	0.0670019	0.0812232	0.0219051	0	0	0.0479653	0.00336153	0.0980433	0.0946581	0.00896347	0.003384	0.0382082	0.0566077	0	0	0.00209359	0.01	0.341877	0.94706
TCGA-EA-A1QT-01A	0.00532208	0.00368661	0	0.00551212	0	0.151623	0.0517144	0.0229486	0.0137282	0.0166378	0	0.123304	0.0314543	0.0777383	0.177854	0.139887	0.0525893	0.00438165	0.114594	0	0	0.00702504	0.015	0.307035	0.968808
TCGA-VS-A958-01A	0.00321964	0	0.0436778	0.3567	0	0	0.127508	0.0437736	0.00296677	0	0.0342462	0.0816645	0.0231181	0.023465	0.0900484	0.0943066	0.0119797	0.0142359	0.0382885	0	0	0.0108013	0.005	0.402872	0.920958
TCGA-EA-A3HU-01A	0.00489326	0	0.0779711	0.243014	0	0	0.112668	0.0442437	0.0041351	0.103338	0.125716	0.0217489	0	0.0164214	0.125241	0.0692384	0.00125455	0	0.050118	0	0	0	0	0.59688	0.803394
TCGA-EK-A2RE-01A	0	0	0.0106406	0	0	0.262285	0	0	0.017722	0	0.111526	0	0.0050524	0.265672	0.00338718	0.0150049	0	0.0290789	0	0.275312	0	0.0043197	0.165	0.0875393	1.10322
TCGA-VS-A9UI-01A	0.0141913	0	0.0797358	0.180999	0	0	0.0215621	0.0969095	0.0972341	0	0.057941	0.00779381	0.00571914	0.0734691	0.21002	0.065351	0.0311785	0.0198181	0.0349816	0	0	0.00309633	0.01	0.325361	0.962275
TCGA-EA-A3QD-01A	0.0105776	0	0.025986	0.261384	0	0.025908	0.0742857	0.0441678	0.110955	0.0693186	0	0.0127438	0	0.0739802	0.140001	0.0852794	0.0101817	0.00603374	0.0491975	0	0	0	0	0.57892	0.819148
TCGA-VS-A952-01A	0.0914398	0	0.272873	0.0642587	0	0.22954	0	0	0.0980927	0	0	0.0288008	0.00756255	0.111976	0.00861259	0.0296368	0.0155284	0.0212337	0.0204446	0	0	0	0.17	0.0806506	1.0427
TCGA-EK-A2IR-01A	0.139611	0	0.0926594	0	0	0.170377	0	0.0264684	0.0614933	0	0	0	0.0196959	0	0.0341103	0.304918	0.0925499	0	0	0.0555923	0.00252393	0	0.985	-0.0339021	1.08713
TCGA-C5-A1ME-01A	0.0459348	0	0.163115	0.255227	0	0.136554	0	0.0359368	0.081597	0	0	0.0475447	0.00992044	0.101005	0.00389227	0.0782732	0.00345634	0.0100853	0.0132626	0.0122576	0	0.00193721	0.04	0.171218	1.02216
TCGA-VS-A9UY-01A	0	0	0.0484341	0.116541	0	0	0.0958687	0.0359298	0.0358559	0	0	0.0821586	0	0.204549	0.0837852	0.201863	0	0.0641177	0	0.0249178	0	0.00597904	0.02	0.261942	0.988092
TCGA-C5-A1M9-01A	0.00899586	0	0	0.0600073	0	0	0.183104	0.0143116	0	0.0362777	0	0.119014	0.00720387	0.288449	0.154596	0.110927	0.00384436	0.00834432	0.00492478	0	0	0	0.035	0.179398	1.05284
TCGA-EA-A3QE-01A	0.00573427	0	0.0542304	0.250157	0	0	0.0908836	0.056924	0.0732185	0.00879937	0.019437	0.0485696	0	0.0416595	0.186813	0.0590106	0.0264876	0.022742	0.0507313	0	0	0.00460257	0.005	0.526799	0.849424
TCGA-VS-A9V0-01A	0.0666201	0	0.0901799	0	0.018762	0.138175	0	0	0.126941	0	0.157246	0	0.0189211	0.194178	0	0	0.0631849	0	0	0.0938977	0	0.0318943	0.71	0.00620343	1.08548
TCGA-EK-A2RK-01A	0	0	0	0.231502	0	0	0.00149238	0.0565427	0.102141	0.00933917	0	0.0611941	0	0.0531259	0.207711	0.0860307	0.135378	0.0037772	0.051766	0	0	0	0.005	0.399334	0.924954
TCGA-EK-A2RA-01A	0.0039312	0	0	0.276513	0	0	0.000317041	0.0844355	0.033284	0	0	0.134302	0	0.0186731	0.255424	0.0339886	0.133688	0	0.0254446	0	0	0	0.005	0.465134	0.899306
TCGA-VS-A9UR-01A	0.0460137	0	0.0313667	0.153155	0	0.0468168	0	0.118233	0.145455	0	0	0.122891	0.00306325	0.141279	0.0872935	0.016949	0.0264064	0.00617772	0.0549002	0	0	0	0.125	0.100153	1.066
TCGA-DS-A5RQ-01A	0	0	0.0193264	0.171153	0	0.0938284	0.0503347	0.0178801	0.029612	0	0	0.0509983	0.0130482	0.0834357	0.154221	0.110747	0.0979686	0.0158077	0.0885293	0	0.00310869	0	0.015	0.283519	0.973828
TCGA-IR-A3LK-01A	0	0	0.0314437	0.151044	0	0	0.128265	0.100177	0.00130507	0	0	0.0642473	0	0.0570211	0.17851	0.171599	0.0237942	0.0782911	0	0.00836568	0	0.00593572	0.03	0.23564	1.00978
TCGA-C5-A2LX-01A	0.00791613	0	0.0503361	0.200539	0	0.00557751	0.0368181	0.0754868	0.171011	0.0386596	0	0.0478452	0	0.194547	0.0543526	0.0149462	0.0815745	0	0.018811	0	0.00157853	0	0.015	0.307764	0.962912
TCGA-MA-AA3Z-01A	0	0	0.0111611	0.377661	0	0	0.137359	0.0678983	0.0213428	0.0459842	0	0.0231009	0	0.00963296	0.121845	0.0383874	0.0898129	0.0236649	0.0321497	0	0	0	0.005	0.446273	0.897276
TCGA-DS-A7WI-01A	0	0	0.029299	0.0572897	0	0.0199355	0	0.0210292	0.135251	0.046666	0	0.250784	0.0342346	0.0683205	0.0396786	0.124409	0.0787241	0.0408237	0.0183029	0	0.0208201	0.0144321	0.035	0.193841	1.04142
TCGA-UC-A7PI-01A	0.0743464	0	0.0653807	0.180208	0	0.15275	0	0.067626	0.0394737	0	0	0.046221	0.00241173	0.064006	0.115867	0.0924866	0.0542654	0.020648	0.0243101	0	0	0	0.48	0.0341245	1.08107
TCGA-C5-A905-01A	0.000303492	0	0.0833933	0.234832	0	0	0.185256	0.0473441	0.00895832	0	0.0343512	0	0.0391943	0.0231541	0.0278101	0.144317	0.0830032	0.0187227	0.0595082	0	0.00985222	0	0.2	0.0743544	1.04213
TCGA-VS-A9UV-01A	0.100983	0	0.232357	0.00858507	0	0.117413	0	0.00346337	0	0.0718727	0	0.00282844	0	0.144705	0.0740376	0.11822	0	0.0500172	0.072155	0	0	0.0033616	0.18	0.0764066	1.04041
TCGA-VS-A9UB-01A	0	0	0	0.24046	0	0	0.12412	0.0348683	0.0478856	0.051549	0.000452403	0.0525802	0	0.0581348	0.228219	0.120457	0.0196532	0	0.0216214	0	0	0	0.005	0.489187	0.875181
TCGA-VS-A8QC-01A	0	0	0.149841	0.0790015	0	0.0336656	0	0.0229684	0.133761	0	0	0.091306	0	0.22993	0.0581755	0.138231	0.0220222	0	0.041098	0	0	0	0.01	0.321846	0.952629
TCGA-VS-A9UC-01A	0.0174492	0	0.0402859	0.240727	0	0	0.124593	0.0992777	0	0.00322937	0.0170075	0.0279749	0	0.0614379	0.0925273	0.124945	0.00197764	0.0747841	0.0485249	0	0	0.0252589	0.015	0.299561	0.963562
TCGA-EK-A2RJ-01A	0	0	0.085288	0.355995	0	0	0.0642061	0.0532579	0	0.0391212	0.0509575	0.0310482	0	0.0889304	0.111743	0.0652809	0.0138499	0.0218681	0.00507737	0	0	0.0133761	0.005	0.397392	0.924038
TCGA-C5-A7UI-01A	0.000810443	0	0.140036	0.149423	0	0	0.0811344	0.0687635	0.0183207	0.00581743	0	0.100351	0	0.0471373	0.0663528	0.0850345	0	0.127645	0.104495	0	0	0.00468025	0.005	0.461186	0.887159
TCGA-MY-A5BD-01A	0.0679198	0	0.044189	0.197689	0	0.0553679	0.0509562	0.168616	0.00728624	0	0.0201315	0.0372225	0	0.037952	0.0425769	0.03389	0.13173	0.0286348	0.0758388	0	0	0	0.235	0.0642342	1.05861
TCGA-EA-A44S-01A	0	0.0310705	0	0.174693	0	0.0357235	0.0564833	0.0422511	0.0457714	0	0	0.0334217	0	0.290787	0.0539128	0.13775	0.0445794	0	0.053556	0	0	0	0.005	0.421254	0.907707
TCGA-EK-A3GK-01A	0.0191513	0	0.0470126	0.156988	0	0.0412346	0.0680746	0.0651736	0.112925	0	0.0428384	0.0462476	0	0.102962	0.135328	0.054024	0	0.0214628	0.0865766	0	0	0	0.16	0.08828	1.06365
TCGA-VS-A9V5-01A	0.130645	0	0.287365	0	0	0.204844	0.00130598	0	0.0300445	0.0423718	0.00556927	0	0.00209779	0.0507759	0.020846	0.050919	0	0.0303441	0.107302	0	0	0.0355688	0.52	0.0277051	1.05051
TCGA-VS-A953-01A	0	0	0.00417165	0.258321	0	0	0.0982988	0.101936	0	0	0.00889098	0.0426111	0	0.0379938	0.136381	0.0698111	0.0611034	0	0	0.18022	0	0.000261855	0.03	0.218051	1.02058
TCGA-FU-A3NI-01A	0.0368084	0	0.00809014	0.101363	0	0.0881528	0.000249488	0.0157564	0.0373766	0.00738253	0	0.0611036	0.010307	0.0648978	0.162886	0.139509	0.149613	0	0.116504	0	0	0	0.03	0.223296	1.0012
TCGA-ZJ-A8QR-01A	0.00142839	0.00691526	0	0	0	0.0138059	0	0.0227096	0.071604	0.0667318	0	0.169708	0	0.26413	0.0579624	0.050455	0	0.141772	0.083558	0	0	0.0492194	0.03	0.22142	1.02364
TCGA-ZJ-AAXU-01A	0.00410495	0	0.259912	0.225299	0	0	0.0309913	0.0637486	0.136626	0	0.00507946	0.0473323	0	0.0391909	0.0964103	0.048167	0.00345609	0.0314031	0	0.00827904	0	0	0.005	0.477254	0.878962
TCGA-DS-A0VL-01A	0.0180261	0	0.0542111	0.182885	0	0	0.180366	0.0798206	0.00969069	0.0199011	0	0.113104	0	0.0976826	0.0893947	0.06666	0.0482976	0.0137343	0.0262268	0	0	0	0.015	0.297405	0.969472
TCGA-C5-A1M7-01A	0.0419793	0	0.141395	0.0739487	0	0.206176	0	0.000179324	0.0357509	0	0.0283367	0	0.00697154	0.0874322	0.14308	0.0578034	0.022166	0.0363518	0	0.0865196	0	0.03191	0.01	0.312587	0.957037
TCGA-DS-A1OD-01A	0.00165069	0	0.0267654	0.446537	0	0.00709699	0.046061	0.0579868	0.0874518	0	0	0.0872306	0.00522496	0.0106147	0.0953858	0.0564366	0.00899214	0	0.0625656	0	0	0	0.005	0.481271	0.880164
TCGA-MA-AA43-01A	0.00498064	0	0.119479	0.00755949	0	0.120356	0	0.0179467	0.0508551	0	0	0.0258769	0	0.322214	0.0843648	0.017443	0.0180182	0.0401816	0	0.156975	0	0.0137496	0.005	0.517589	0.85504
TCGA-VS-A959-01A	0.0078544	0.00335087	0.269119	0.133778	0	0.0533417	0	0.0709862	0.110506	0	0	0.0365303	0.00107924	0.0795975	0.0757906	0.0875935	0.0167807	0.0146448	0.0361561	0	0	0.00289096	0.02	0.24557	0.978586
TCGA-EX-A3L1-01A	0	0	0.0489915	0.00111528	0	0.0934493	0	0.0235991	0.0203759	0	0	0.0714174	0	0.295498	0.00674164	0.0203127	0	0.112733	0	0.192453	0	0.113314	0.01	0.333621	0.96633
TCGA-MY-A5BE-01A	0.00767359	0	0.0462797	0.341638	0	0	0.13555	0.0530177	0.0511657	0.0880262	0	0	0	0.0711881	0.104332	0.0425419	0.018221	0	0.0381655	0	0	0.00220055	0.005	0.494061	0.868601
TCGA-DS-A0VN-01A	0	0.0268128	0	0.283683	0	0	0.153527	0.0547906	0	0.000525069	0	0.0662135	0	0.111037	0.110822	0.119271	0.0321143	0	0.0344564	0	0	0.00674626	0.005	0.417545	0.909631
TCGA-JW-A69B-01A	0.0527233	0	0.101113	0.0497585	0	0.0775542	0	0.0174872	0.123017	0	0.0224715	0	0	0.24725	0.0219038	0.253284	0.00831009	0.0130372	0	0.0112477	0	0.000841788	0.09	0.128742	1.04385
TCGA-MA-AA3W-01A	0.0236791	0	0.0113627	0.262151	0	0.00832024	0.0741206	0.0754443	0.0303233	0	0	0.06369	0	0.0568766	0.14049	0.0658268	0.0978139	0.0105839	0.0793169	0	0	0	0	0.574481	0.824258
TCGA-XS-A8TJ-01A	0.0158659	0	0	0.0228836	0	0.0625202	0.00698256	0.0601797	0	0.00845165	0.00976534	0.0280301	0.0109014	0.0848361	0.199782	0.0791997	0.139376	0.137454	0.129798	0	0	0.00397302	0.005	0.495025	0.869421
TCGA-BI-A20A-01A	0.0240481	0	0.049271	0.13993	0	0.0831203	0.0332726	0.0398954	0.055047	0.0117332	0	0.0280779	0	0.0744585	0.223147	0.08873	0.0736501	0.00296001	0.0726588	0	0	0	0.005	0.517311	0.855236
TCGA-IR-A3LA-01A	0.0122693	0	0	0.112498	0	0.170663	0	0.00985727	0.0940937	0	0	0.0445432	0.010777	0.168635	0.0703408	0.172681	0.0180881	0	0.115553	0	0	0	0.225	0.0673915	1.06485
TCGA-C5-A2LV-01A	0.00094051	0	0.0318038	0.0614147	0	0.0483122	0.0423627	0.0158984	0.0355079	0	0	0.0536286	0	0.393738	0.081017	0.100462	0.0873973	0	0.0468869	0	0.00063035	0	0	0.625581	0.785561
TCGA-VS-A9V2-01A	0	0.00750259	0.0120318	0.110022	0	0.046391	0	0.0332091	0.0998515	0	0	0.0883558	0	0.0674221	0.207625	0.0614152	0.179082	0	0.0870919	0	0	0	0	0.621164	0.791546
TCGA-VS-A8EH-01A	0	0	0	0	0	0.103496	0	0.0220713	0.0828219	0	0.0389556	0.113971	0.00462183	0.0687657	0.00758747	0.103017	0.308177	0.0254422	0.121073	0	0	0	0.03	0.221907	1.00107
TCGA-C5-A1MP-01A	0.00588809	0	0.0641199	0.149026	0	0.0415139	0.0529294	0.0304416	0.0780893	0.012333	0	0.0116263	0.0187526	0.112086	0.0743173	0.0933537	0.216565	0	0.0389576	0	0	0	0.005	0.434069	0.90083
TCGA-C5-A3HL-01A	0.0501749	0	0.19419	0.0629238	0	0.0581303	0	0.014525	0	0.0314723	0.017079	0.0546342	0	0.176909	0.134389	0.0687906	0.0246906	0.0246963	0.0873953	0	0	0	0.015	0.273892	0.972833
TCGA-JW-A5VG-01A	0	0	0.0376114	0.205637	0	0.0426226	0	0.00554794	0.000771653	0	0.0483808	0.13971	0	0.0593991	0.147694	0.167057	0	0.130174	0	0.0153953	0	0	0.005	0.426229	0.917007
TCGA-VS-A94Y-01A	0.00359673	0	0	0.053111	0.00902613	0.0774418	0	0	0.0452225	0	0	0.102451	0	0.385832	0.0341881	0.0714118	0	0.0231691	0	0.194549	0	0	0	0.617812	0.78576
TCGA-C5-A1M8-01A	0.0224846	0	0.0316638	0.152052	0	0.0635822	0.0240951	0.0113006	0.00971103	0	0	0.0378468	0	0.36027	0.0578608	0.209122	0	0	0.0200106	0	0	0	0.13	0.0966991	1.08483
TCGA-FU-A770-01A	0.057141	0	0	0.079293	0	0.159814	0.00521646	0	0.00743957	0	0.0201281	0.0485168	0.0287191	0.13305	0	0.00591559	0.0106152	0.111418	0	0.174203	0	0.15853	0.515	0.0283954	1.10479
TCGA-ZJ-AAX4-01A	0	0.00445688	0.0441923	0.180317	0	0.00210356	0.00336595	0.0470541	0.0795406	0.012057	0	0.0315688	0	0.280593	0.101035	0.113851	0.0543887	0	0.0355327	0	0	0.00994351	0.005	0.519937	0.854428
TCGA-EA-A5O9-01A	0.014829	0	0.0101807	0.223152	0	0	0.0186383	0.0502979	0.0953843	0	0.00603135	0.0526161	0.0198023	0	0.0558586	0.113992	0.0734314	0.210204	0.0546781	0	0	0.000904932	0.01	0.319192	0.95936
TCGA-C5-A8XH-01A	0	0	0.0279118	0.0968482	0	0.0450241	0.00893993	0.0582281	0.0550494	0.014628	0	0.0875087	0	0.227198	0.191007	0.112284	0.0055098	0.0508461	0.0190172	0	0	0	0	0.573261	0.819223
TCGA-VS-A8QA-01A	0.101451	0	0.0466054	0.287731	0	0	0.0404133	0.114588	0.0709459	0	0	0.0625465	0.0121314	0.0481191	0.10638	0.0457985	0.0263261	0	0.0369643	0	0	0	0.04	0.168087	1.03281
TCGA-MU-A8JM-01A	0	0	0.0113397	0.0608529	0	0.146221	0.152323	0.00685524	0.0155964	0	0	0.134432	0.0216504	0.121614	0.00718837	0.0227167	0.138496	0.0787934	0	0.0665942	0	0.015328	0.04	0.168232	1.03003
TCGA-EX-A69M-01A	0	0	0.0769298	0.267301	0	0	0.0894543	0.100991	0.0296331	0.0222189	0	0.0294021	0	0.0638574	0.13613	0.0696162	0.0365421	0.0191387	0.0507957	0	0	0.00798967	0.005	0.475445	0.878993
TCGA-LP-A5U2-01A	0.0184728	0	0.0344993	0.401807	0	0	0.118887	0.0668937	0.044947	0.0252969	0	0.0173842	0	0	0.126471	0.037307	0.0868796	0.00126587	0.0198883	0	0	0	0.02	0.265222	0.996735
TCGA-JX-A3Q0-01A	0.00841246	0	0.0740194	0.224666	0	0.0454074	0.0372704	0.100754	0.0452031	0.0108585	0	0.0125712	0.000922975	0.12911	0.160481	0.0803673	0	0.0410726	0.0208375	0	0	0.00804525	0.035	0.190705	1.02386
TCGA-C5-A1MJ-01A	0.0139318	0	0	0.0248989	0	0.114784	0	0.0362152	0.0519532	0	0	0.0350516	0.0212036	0.396354	0.0762972	0.154761	0.0449922	0	0.0295576	0	0	0	0.005	0.396398	0.929479
TCGA-C5-A1BF-01B	0.00379134	0	0.0560194	0.059167	0	0.156167	0	0.000337036	0.103895	0	0.0172105	0.122111	0.0543801	0.101191	0.0373478	0.0751544	0.0130873	0.0547545	0	0.135619	0	0.00976743	0.105	0.114295	1.0557
TCGA-VS-A9UQ-01A	0.00782735	0	0.126579	0.0580062	0	0.171899	0	0	0.137713	0	0	0.0990757	0.0159625	0.0854123	0.0135265	0.10726	0.013072	0.0480249	0.115641	0	0	0	0.16	0.0889036	1.04325
TCGA-EA-A556-01A	0.0220629	0	0	0.0363982	0	0.191847	0	0.106538	0	0	0	0.100592	0	0.194239	0.0836645	0.0811501	0	0.12793	0.0546827	0	0	0.000896009	0.07	0.138392	1.04784
TCGA-VS-A8EJ-01A	0.0147585	0	0.221273	0.130885	0	0.036619	0.00141808	0.0361229	0.0877489	0	0.059345	0.00280158	0.00585469	0.21974	0.107812	0.0612748	0.0143468	0	0	0	0	0	0.035	0.177211	1.01433
TCGA-MA-AA3Y-01A	0.0154461	0	0.046981	0.247878	0	0.0070561	0.132371	0.0369788	0	0	0.0617999	0.0013502	0	0.0859897	0.200344	0.118077	0.0258617	0	0.0198661	0	0	0	0.01	0.365414	0.940937
TCGA-VS-A94W-01A	0.0113962	0	0.0121785	0.142083	0	0.0894357	0.0278679	0.0832203	0.113882	0	0	0.0228897	0	0.114053	0.250498	0.0188468	0.0681741	0	0.045475	0	0	0	0.005	0.477208	0.881441
TCGA-EA-A43B-01A	0.00776856	0	0.0933299	0.232472	0	0	0.00324078	0.0650289	0.0850401	0	0.0329898	0.0792141	0.00929502	0.0769469	0.122624	0.0773924	0	0.0994705	0.0151873	0	0	0	0.005	0.488673	0.871812
TCGA-JX-A3Q8-01A	0.0540233	0	0.0265981	0.203798	0	0	0.12139	0.0694792	0.0457549	0	0.0497408	0.0909557	0	0.0181041	0.0602345	0.094974	0.0742238	0.0494085	0.0413148	0	0	0	0.015	0.288291	0.972606
TCGA-DR-A0ZL-01A	0.120922	0	0.0450268	0.0295403	0.0024254	0.0219499	0.0927837	0.0190139	0.121332	0	0.0831235	0	0	0.105737	0.0271728	0.0527419	0.0579375	0.146875	0	0.0271141	0	0.0463044	0.09	0.127598	1.02831
TCGA-BI-A0VR-01A	0.0300486	0	0.155248	0.228044	0	0	0.0497015	0.0523511	0.0458936	0.00590154	0	0.0263982	0	0.110603	0.13027	0.0627087	0.0213413	0.0608136	0.0206764	0	0	0	0.005	0.511193	0.861542
TCGA-EA-A3Y4-01A	0.0121662	0	0.00701227	0.436847	0	0	0.140728	0.0486997	0.0747708	0	0.0623599	0.0479068	0.0177776	0.0431841	0.0455111	0.0434371	0.00241523	0	0	0.0171842	0	0	0.005	0.456206	0.897133
TCGA-JX-A3PZ-01A	0	0	0	0.142479	0	0.0289175	0.0244135	0.0206821	0.00284096	0	0	0.0896712	0.00417048	0.218807	0.112347	0.129354	0.0920855	0.0399284	0	0.0943039	0	0	0.01	0.37188	0.939015
TCGA-DS-A1OA-01A	0.0249597	0	0.0873343	0.119325	0	0.043929	0.0432986	0.0514871	0.0249423	0.028876	0	0.0270591	0	0.13106	0.19567	0.0926303	0.0647825	0	0.0646471	0	0	0	0.005	0.532678	0.847813
TCGA-VS-A9UU-01A	0.00126991	0	0.236551	0.165547	0	0.0588057	0.00224086	0.0532977	0.0840676	0	0	0.0649132	0	0.142281	0.0716983	0.0182199	0	0.0565737	0.0111693	0	0	0.0333646	0.03	0.209798	0.998706
TCGA-UC-A7PG-01A	0	0	0.0528341	0.0504745	0	0.158287	0	0.125259	0.029037	0.0303813	0	0.0373574	0	0.147283	0.0486113	0.0463302	0.0709659	0.101881	0	0.0720206	0	0.0292776	0.15	0.0933966	1.05157
TCGA-UC-A7PG-06A	0.0300959	0.00461481	0.0509532	0.246835	0	0	0.0524115	0.0836223	0.0311137	0	0	0.0676547	0.00668556	0.0414291	0.150635	0.0920052	0.115369	0	0.0187033	0	0	0.00787151	0.005	0.470178	0.881793
TCGA-JW-A5VI-01A	0.00316247	0	0.104646	0.235313	0	0	0.0225111	0	0.0440921	0.0080526	0	0.109246	0	0.14629	0.116959	0.053759	0.0613243	0	0.0946443	0	0	0	0.01	0.363231	0.935909
TCGA-PN-A8MA-01A	0.0800564	0	0.228122	0.208979	0	0.0267843	0.0226367	0.0899565	0.00574937	0.0135696	0	0.0391804	0	0.0507798	0.0992493	0.0793537	0.0539975	0	0.00158509	0	0	0	0.01	0.347696	0.938707
TCGA-VS-A8Q9-01A	0	0	0.00911225	0.324581	0	0	0.0635049	0.12557	0.0878687	0	0	0.0788766	0.00998579	0.0864575	0.0811926	0.0589442	0.00369177	0.0330695	0.0371446	0	0	0	0.045	0.160991	1.04797
TCGA-2W-A8YY-01A	0.0160688	0	0.0696125	0.0759628	0	0.120778	0	0.023342	0.0139138	0.000631557	0	0.0506834	0	0.353983	0.129893	0.119128	0	0	0.0260035	0	0	0	0.01	0.365335	0.943289
TCGA-C5-A7UC-01A	0	0	0.0136623	0.064083	0	0	0.0552324	0.0509523	0.00319964	0	0.0444991	0	0	0.384823	0.0842729	0	0	0.0665163	0	0.232474	0	0.000285083	0.105	0.113051	1.10627
TCGA-Q1-A6DW-01A	0.0284867	0	0.11371	0.0336714	0	0.252258	0.049723	0.0225961	0	0.0101229	0.0804096	0.00944633	0	0.102052	0.0484878	0.0760391	0.0611151	0.0791582	0.0327243	0	0	0	0.02	0.245154	0.980776
TCGA-MU-A5YI-01A	0.00018528	0.00687783	0.020143	0.0440407	0	0.112451	0	0.0531225	0.0540643	0.0576119	0	0.0785588	0	0.0656626	0.169767	0.102232	0.0887901	0.0301023	0.116392	0	0	0	0.01	0.35151	0.94383
TCGA-EK-A2RL-01A	0.00398123	0	0.0561929	0.28274	0	0.312979	0.0423939	0	0.00215745	0	0	0.0321326	0	0.042515	0.0219041	0.0583657	0	0.0553873	0.0230307	0	0	0.0662207	0.67	0.00891668	1.11694
TCGA-FU-A40J-01A	0.0792996	0	0.0595509	0.257413	0	0.0804924	0.0409985	0.0121363	0.0142817	0	0.0405511	0.0657765	0.00188132	0.0211664	0.000559328	0.0487252	0.0522744	0.061998	0.0802142	0	0	0.0826813	0.105	0.110825	1.04753
TCGA-IR-A3L7-01A	0.0174119	0	0	0.0861458	0	0.19232	0	0	0.0803114	0	0	0.0669843	0.0894519	0.119849	0	0.117749	0.0165171	0.0944632	0.118796	0	0	0	0.86	-0.0115113	1.08785
TCGA-GH-A9DA-01A	0	0.0143283	0	0.233235	0	0	0.154861	0	0.0524693	0	0.0635588	0	0.0178447	0.27191	0.0234839	0.0381023	0.0224317	0.0565578	0	0.051217	0	0	0.035	0.191236	1.02109
TCGA-VS-A9UZ-01A	0.0574836	0	0.258249	0	0	0.198238	0.00421822	0.0325503	0.0778889	0	0.0105439	0.0259722	0	0.190619	0.092664	0.0294678	0.00387393	0.00373259	0.0121726	0	0	0.00232659	0.035	0.192884	1.00221
TCGA-VS-A94Z-01A	0.00682001	0	0.0462625	0.377889	0	0	0.178676	0.0579717	0.0507568	0.00659083	0.0295582	0.0374678	0	0.0117833	0.0586052	0.0842131	0.0150943	0	0.0383111	0	0	0	0.005	0.522205	0.852127
TCGA-EX-A1H5-01A	0.0111489	0	0.224477	0.132234	0	0.0480456	0	0.121319	0.0700092	0.0193671	0	0.0356965	0.003722	0.0557938	0.126506	0.0165272	0.0199969	0.0208448	0.0943112	0	0	0	0.01	0.319015	0.951997
TCGA-HM-A4S6-01A	0.00116637	0	0.0181295	0.200782	0	0	0.0259114	0.0643968	0.0620888	0	0.0561972	0.0347441	0.0220427	0.185943	0.131144	0.101221	0.0700382	0	0.0261953	0	0	0	0.01	0.315416	0.961611
TCGA-VS-A9U7-01A	0.00518283	0	0.0716834	0.218182	0	0	0.0309274	0.0621942	0.0535719	0	0	0.0759458	0	0.0872906	0.190539	0.117078	0.0347943	0.0103001	0.0423105	0	0	0	0.005	0.446922	0.895552
TCGA-EX-A69L-01A	0.00704076	0	0.089662	0.244529	0	0	0.0622278	0.101892	0.0507859	0.0166538	0	0	0	0.0710913	0.171468	0.0844202	0.0420321	0	0.0348101	0	0	0.0233876	0.01	0.353377	0.941151
TCGA-FU-A3YQ-01A	0.0152011	0	0.147073	0.0793232	0	0.116853	0.017329	0.0154605	0.0432622	0	0	0.0454008	0	0.0972253	0.173602	0.0897848	0.126804	0	0	0.0255616	0	0.00711945	0.01	0.388419	0.922557
TCGA-LP-A7HU-01A	0	0	0.0288661	0.244397	0	0	0.0314822	0.11328	0.0429882	0	0	0.0852954	0.00169456	0.0697319	0.206006	0.0935946	0.0104467	0	0.0722179	0	0	0	0.005	0.522736	0.852173
TCGA-FU-A3TQ-01A	0	0.0184145	0.060021	0.0595512	0	0.112101	0.0304638	0.0410234	0.0565786	0	0	0.0437418	0.00336048	0.123494	0.0939359	0.125007	0.1163	0.0517412	0	0.0508493	0	0.0134165	0.03	0.222278	0.99507
TCGA-DR-A0ZM-01A	0.0228346	0	0	0.248675	0	0	0.0317651	0.0360401	0.0988984	0	0	0.0731673	0	0.0720003	0.253983	0.0493741	0.0221632	0	0.0863156	0	0	0.00478352	0.005	0.454335	0.899602
TCGA-EA-A3HS-01A	0	0.000384069	0.0597279	0.060973	0	0.0307922	0.0356913	0.0886014	0.0492826	0.0148373	0.0511859	0.0385947	0	0.241103	0.188407	0.0736045	0.00814385	0.0131521	0.0455187	0	0	0	0.005	0.436234	0.902019
TCGA-IR-A3LI-01A	0.199902	0	0.0839727	0.0668595	0	0.0966236	0	0	0.0576974	0	0.0482701	0	0.0250033	0.0112441	0.0373667	0.0492371	0	0.323824	0	0	0	0	0.935	-0.0247327	1.12954
TCGA-EK-A2IP-01A	0.00469868	0	0	0.0549893	0	0	0.0805428	0.089203	0.0454638	0.0422684	0.0183212	0	0	0.50181	0.026393	0.0137453	0	0.0345854	0	0.0770568	0.0109227	0	0.005	0.477535	0.884262
TCGA-VS-A9V4-01A	0	0	0.0287224	0.068953	0	0.135294	0.135051	0	0.0217473	0	0.0127469	0.00192998	0.00236392	0.22285	0.00604845	0.0379122	0.00835601	0	0	0.252882	0.00793192	0.0572113	0.17	0.0824226	1.08812
TCGA-MU-A51Y-01A	0.00246354	0	0	0.236292	0	0.0437601	0.0336559	0.0575992	0.0396252	0	0	0.0330917	0.0166105	0.066191	0.241436	0.112391	0.0361946	0	0.0797172	0	0	0.000971484	0	0.633208	0.778608
TCGA-VS-A9UJ-01A	0	0.00474236	0.0256695	0	0.0356051	0.193537	0	0.00823085	0.0279991	0	0.0894159	0	0	0.36777	0	0	0	0.0566985	0	0.176536	0.0137961	0	0.21	0.068687	1.10199
TCGA-EA-A78R-01A	0	0.0382336	0.0272137	0.0912009	0	0.00320737	0.00303776	0.0827815	0.0222126	0.00219695	0	0.0375512	0.00136377	0.150628	0.257119	0.0859345	0.0641552	0.102446	0	0.0268925	0	0.00382543	0	0.548774	0.837564
TCGA-VS-A9UL-01A	0.0779416	0	0	0	0	0.211384	0	0.0877417	0.10873	0	0	0	0.0592277	0.105028	0.176403	0	0.0127836	0	0.16076	0	0	0	0.63	0.0134922	1.09746
TCGA-EA-A410-01A	0.0702957	0	0.00332187	0.357441	0	0	0.0646368	0.0456232	0.0204709	0	0	0.0319676	0.00835033	0.294243	0.0718616	0.0315365	0.000252124	0	0	0	0	0	0.01	0.318815	0.966896
TCGA-DG-A2KJ-01A	0.0448605	0	0.123952	0.117526	0	0	0.080838	0.0516511	0.0649808	0	0.0516223	0.0566299	0	0.113232	0.0462296	0.134613	0.0146841	0.000422347	0.0987576	0	0	0	0.005	0.45518	0.89236
TCGA-C5-A1BM-01A	0	0.00638987	0.0805232	0.0676928	0	0.0255505	0.0221744	0.0861686	0.0144099	0.0200345	0	0.0297023	0.021202	0.0809303	0.263896	0.0810082	0.139495	0.00140336	0.0560509	0	0	0.00336875	0	0.536933	0.842978
TCGA-FU-A23K-01A	0.0183998	0	0.156132	0.167469	0	0.0133225	0.085463	0.0651408	0.0823999	0.0180077	0	0.0295192	0	0.123724	0.0820215	0.0763417	0.0203379	0.00812817	0.0528462	0	0	0.000747058	0.01	0.386704	0.92165
TCGA-EA-A97N-01A	0	0.0528813	0	0.0580677	0	0.188336	0	0	0.0161036	0	0	0.0201834	0.00721714	0.317968	0.143707	0.131492	0.0178907	0	0.046154	0	0	0	0.005	0.511934	0.858261
TCGA-C5-A2M1-01A	0.0288006	0	0.0177723	0.287667	0	0	0.0940946	0.112839	0.0261738	0.0326801	0	0.0481938	0	0.0363756	0.118136	0.137731	0.00791487	0	0.051621	0	0	0	0.01	0.353162	0.943937
TCGA-C5-A1MI-01A	0.0384811	0	0.0237638	0.230038	0	0.12522	0.0471684	0.0528709	0.0212967	0	0	0.0281838	0.0136764	0.140838	0.0913156	0.0974784	0.0052352	0	0.0844334	0	0	0	0.015	0.289359	0.968909
TCGA-FU-A57G-01A	0.0751156	0	0.00480001	0	0	0.182444	0	0.0569053	0.00786741	0.00966153	0	0.0356953	0	0.408941	0.0576251	0.123968	0	0.0127487	0	0.0066581	0	0.0175702	0.095	0.1241	1.07553
TCGA-VS-A9U6-01A	0	0	0.0984058	0.167512	0	0	0.0173009	0.0500443	0.0892106	0	0	0.0985894	0.0076565	0.0586266	0.0536002	0.0661158	0.190391	0.0328791	0.0679142	0	0	0.00175304	0.035	0.181592	1.00864
TCGA-VS-A954-01A	0	0.00354572	0.174092	0.149364	0	0	0.0355835	0.0795458	0.0641193	0.00526771	0	0.047881	0	0.112128	0.102177	0.151397	0.00718171	0.0220131	0.0457041	0	0	0	0.015	0.272123	0.970529
TCGA-FU-A5XV-01A	0.0277942	0	0.0902571	0	0	0.138045	0.174679	0.0271141	0	0.0486222	0	0.0362515	0	0.13128	0.0334038	0.0428032	0.059171	0.0506386	0.137204	0	0	0.00273578	0.1	0.120557	1.02336
TCGA-EA-A4BA-01A	0.0968666	0	0.0181625	0.0212984	0	0.23708	0	0	0.0687534	0	0	0.0530654	0	0.44183	0.0104017	0.0202617	0	0	0.0322806	0	0	0	0.04	0.169576	1.05026
TCGA-EA-A6QX-01A	0.0018483	0	0.192945	0.184152	0	0.0407308	0.0638278	0.0455211	0.109783	0	0.0238025	0.014776	0.024056	0.0485313	0.053455	0.0733375	0	0.0680537	0.0515234	0	0	0.00365605	0.015	0.291037	0.961079
TCGA-VS-A9V1-01A	0.070436	0	0.373277	0.0481087	0	0.156241	0	0.00536198	0.0014133	0	0.0190155	0.0438803	0	0	0.00459848	0.011502	0	0.00956014	0	0.0361834	0	0.220423	0.04	0.170221	1.01947
TCGA-VS-A9UT-01A	0.0276279	0	0.107798	0.255173	0	0	0.0725216	0.0629145	0.031156	0.00313161	0	0.012471	0	0.173869	0.0975879	0.138839	0.00695926	0	0.00846816	0	0	0.00148213	0.005	0.484822	0.875274
TCGA-JX-A5QV-01A	0.00207934	0	0.00416502	0.194085	0	0	0.0250055	0.0637279	0.0587687	0	0	0.082626	0	0.196679	0.0893611	0.115316	0.0560362	0.0123028	0.0998468	0	0	0	0.01	0.343474	0.945543
TCGA-MA-AA3X-01A	0	0.00523332	0.0107099	0.0526074	0	0.0684949	0.000414034	0.00968003	0.010849	0	0	0.0177294	0	0.577293	0.022064	0.169884	0	0.0279578	0.0141684	0	0	0.0129143	0.015	0.305583	1.02273
TCGA-VS-A8EC-01A	0.00698597	0	0.0131602	0.111426	0.013782	0	0.007819	0.0172867	0.167403	0	0	0.00374396	0.0197201	0.389945	0	0.158937	0.0114279	0.0307159	0	0.0397982	0.007849	0	0.51	0.0293805	1.12071
TCGA-Q1-A73S-01A	0.00492937	0	0.00649994	0.0175269	0	0.225487	0	0.139871	0	0	0.0275436	0	0.0157265	0.196734	0	0.235161	0	0.119601	0.00457153	0	0	0.00634735	0.445	0.0410412	1.08702
TCGA-FU-A3EO-01A	0.00713014	0	0.0567775	0.0852465	0	0.222822	0.0015618	0.0033417	0.0858474	0	0	0.0501033	0.0570202	0.0270308	0	0.160203	0.0858153	0.0994181	0.0554838	0	0	0.00219792	0.035	0.194826	1.00169
TCGA-DS-A1O9-01A	0.0202031	0	0.0195534	0.0724358	0	0.0384791	0.111615	0.0849284	0	0	0	0.0967395	0.00640666	4.71e-05	0.327239	0.0987351	0.0696148	0	0.0540026	0	0	0	0	0.589248	0.80979
TCGA-JW-A5VK-01A	0.0174013	0	0.119934	0.0260661	0	0.161554	0.0423059	0.0314487	0.0262002	0	0.00352252	0.0214811	0.0067853	0.252628	0.00527568	0.126789	0.084172	0.0101618	0	0.061742	0	0.00253137	0.03	0.216708	0.999915
TCGA-C5-A3HE-01A	0.0116093	0	0	0.297245	0	0	0.111218	0.0314797	0.0465709	0	0	0.14911	0	0.0219869	0.0506706	0.0617992	0.00681205	0.000549596	0.139584	0	0	0.0713647	0.01	0.363224	0.944647
TCGA-C5-A8YR-01A	0.0114054	0	0	0.191401	0	0	0.226565	0.0187835	0.018259	0	0.0325051	0.106544	0	0.138434	0.0347981	0.169843	0.00509744	0	0.0332238	0	0	0.013141	0.01	0.333342	0.954354
TCGA-VS-A8QH-01A	0	0	0.00067346	0.0335745	0	0.177779	0	0.00549507	0.11647	0	0	0.137223	0	0.11237	0.0399181	0.113359	0.0959112	0.0461313	0.111714	0	0.00938214	0	0.845	-0.00778613	1.09789
TCGA-Q1-A6DV-01A	0.0691393	0	0.154658	0.14634	0	0.0624254	0	0.0705815	0.016826	0	0	0.12214	0	0.0666518	0.0134263	0.0222369	0.0518544	0.0917796	0.0428237	0	0.0126009	0.0565164	0.585	0.0194282	1.07297
TCGA-MY-A913-01A	0.00931149	0	0.0944384	0.00124322	0	0.0540461	0.0274921	0.0304599	0.0108043	0.0275922	0	0.100779	0	0.275234	0.110899	0.146167	0	0.0880987	0.0122122	0	0	0.0112231	0.015	0.295651	0.9783
TCGA-VS-A957-01A	0.0315904	0	0.0521723	0.115743	0	0.00598883	0	0.0482624	0.0831579	0	0.0461605	0.049958	0.00667029	0.219137	0.0478492	0.0454965	0.051863	0.190177	0.00577296	0	0	0	0.035	0.182321	1.02582
TCGA-DS-A7WF-01A	0.129003	0	0.0578732	0.0937454	0	0.0656326	0.014874	0.0921269	0.044828	0	0.00419872	0.0205706	0	0.0923073	0.266992	0.0467691	0.0429585	0	0.0281209	0	0	0	0.03	0.209152	1.03441
TCGA-Q1-A73O-01A	0.00608912	0	0.0699886	0.223531	0	0	0.124177	0.0417621	0.0121403	0	0.107726	0.0182847	0	0.0620905	0.184991	0.0389617	0	0.022402	0.0878574	0	0	0	0.005	0.418726	0.912485
TCGA-EK-A2R8-01A	0.0140265	0	0.05182	0.107407	0	0.0442238	0.0879283	0.0272123	0.0110911	0	0	0.110458	0	0.220726	0.247722	0	0	0	0.0206306	0	0	0.0567533	0.005	0.423751	0.91961
TCGA-EK-A2R7-01A	0.0276472	0	0.188188	0.148915	0	0.0309497	0.071747	0.057703	0	0.0332822	0	0.0590899	0	0.086599	0.125331	0.0837265	0.0110998	0	0.0739759	0	0	0.00174668	0.02	0.246764	0.982285
TCGA-Q1-A73R-01A	0.0824893	0	0	0.16998	0	0.082662	0	0.134654	0.0261128	0	0.0462153	0.0356595	0.00329663	0.0402573	0.126981	0.0807478	0.031496	0.0827943	0.0566546	0	0	0	0.12	0.104788	1.06196
TCGA-VS-A8EK-01A	0	0	0.169254	0.065347	0	0.0258608	0	0.0435967	0.0768151	0	0.0103789	0.0475377	0	0.10353	0.0581948	0.159878	0.00333011	0.11336	0.0973653	0	0	0.0255518	0.035	0.206832	0.994392
TCGA-MA-AA42-01A	0.00328997	0	0.0346255	0.339087	0	0	0.228587	0.0339368	0.0443582	0.0046283	0.0111319	0.0107354	0.00264809	0.046706	0.0773652	0.0787449	0.0571991	0	0.0269565	0	0	0	0.01	0.366129	0.934886
TCGA-DS-A7WH-01A	0.160744	0	0.143277	0.0500676	0	0.161463	0.060942	0	0.0216474	0	0.0682672	0	0.00989254	0.14734	0	0.0322554	0	0.0774125	0.0476083	0	0.00404559	0.0150374	0.35	0.0507302	1.04931
TCGA-C5-A7XC-01A	0	0	0.110447	0.0523795	0	0.0191001	0	0.00965238	0.0896051	0.0354309	0.0208466	0.130706	0	0.105382	0.0399972	0.0587625	0.0922193	0.0854327	0.147528	0	0	0.00251027	0.015	0.304466	0.959794
TCGA-VS-A8EL-01A	0	0	0.0336414	0.213222	0	0	0.0967757	0.0350568	0.0133894	0	0.0972685	0.0383146	0	0.157862	0.104738	0.13426	0.0304064	0	0.0450648	0	0	0	0.005	0.501974	0.864507
TCGA-LP-A4AU-01A	0	0	0.126345	0.240369	0	0	0.0746679	0.122485	0	0	0.057587	0.0214344	0	0.0409424	0.0593425	0.0521131	0	0.163761	0	0.00151685	0	0.0394357	0.02	0.266174	0.982344
TCGA-HG-A2PA-01A	0.00711969	0	0.101069	0.218934	0	0.0172515	0.0718295	0.0426079	0.00711168	0	0.0306633	0.0523957	0.0171837	0.106164	0.0632498	0.0284559	0.0245383	0.0974703	0.108399	0	0	0.00555766	0.01	0.372347	0.928579
TCGA-C5-A2LY-01A	0	0	0.0178637	0.258709	0	0	0.0454447	0.0198303	0.106132	0	0	0.0961107	0.0104178	0.11876	0.112404	0.101837	0.0733581	0	0.039134	0	0	0	0	0.554828	0.834365
TCGA-IR-A3LB-01A	0.0891566	0	0.0486602	0.115453	0	0.128967	0.0357071	0.0918464	0.010218	0.00756264	0.000422156	0	0	0.185124	0.0629469	0.0749936	0	0.109301	0.0396424	0	0	0	0.045	0.16036	1.02238
TCGA-ZJ-AAXA-01A	0	0	0.0174493	0.0631716	0	0.0627174	0	0.0359663	0.039655	0	0	0.0691834	0.0102034	0.133992	0.0569019	0.2982	0.0881748	0	0.107054	0	0.0173309	0	0.365	0.0470535	1.07529
TCGA-EA-A5FO-01A	0.0587513	0	0	0.33334	0	0	0.135279	0.0701343	0.030905	0	0.0458562	0	0.0153065	0.0442675	0.0634736	0.0414727	0.0233467	0.094595	0.0432728	0	0	0	0.365	0.0475319	1.0857
TCGA-DS-A0VM-01A	0	0	0.0111417	0.0767817	0	0.0135951	0.128114	0.00553981	0.00334345	0	0	0.118439	0.0297134	0.06474	0.069051	0.172056	0.0846725	0.170439	0.0523732	0	0	0	0.015	0.275242	0.981622
TCGA-VS-A9UM-01A	0.00604274	0	0.0865945	0.150775	0	0.0199671	0.0685592	0.0634177	0.078082	0	0.0516933	0.0319449	0	0.0838987	0.104535	0.135943	0.019088	0.00695021	0.0853436	0	0	0.00716564	0.01	0.312135	0.954696
TCGA-JW-A5VJ-01A	0.0763985	0	0.121234	0.0974543	0	0.0551533	0.00714877	0.0769085	0.00853349	0	0	0.0329092	0	0.180332	0.12579	0.0871375	0.0271619	0.0489277	0.0549113	0	0	0	0.035	0.197873	1.00574
TCGA-VS-A9UP-01A	0.0255018	0	0.395002	0	0	0.169461	0	0	0.0524174	0	0.0616391	0	0.0162047	0.134987	0	0.0627015	0	0.0390607	0.0333498	0	0	0.00967466	0.67	0.00875172	1.06003
TCGA-HM-A3JJ-01A	0.0116336	0	0.0357344	0	0	0.138343	0	0.0203549	0.0174709	0.0574363	0	0.0790367	0	0.0193268	0.221236	0.0312107	0.175601	0.058595	0.134022	0	0	0	0.005	0.417181	0.915246
TCGA-IR-A3LH-01A	0.0139409	0	0.0495862	0.238366	0	0	0.093072	0.0220421	0.0431366	0.0146994	0	0	0	0.189967	0.174007	0.124123	0	0.00147819	0.0343684	0	0	0.00121297	0.01	0.387573	0.926515
TCGA-C5-A7CG-01A	0	0	0.0287177	0.358995	0	0	0.101638	0.0695993	0.0321727	0.0568746	0	0.000394569	0	0.049861	0.152388	0.0569465	0.0367205	0	0.0556919	0	0	0	0.005	0.399566	0.922929
TCGA-C5-A7CJ-01A	0.0682612	0	0.0288637	0.109008	0	0.15736	0.0722865	0.00950041	0.0312924	0	0.0160961	0.0410677	0.0149031	0.0816725	0.0890292	0.0584786	0.100371	0.0333063	0	0.0817323	0	0.00677049	0.005	0.402207	0.915003
TCGA-Q1-A5R1-01A	0.100422	0	0.166655	0.0233467	0	0.255236	0	0.0488984	0.0277491	0	0.00922128	0.00275254	0.00137331	0.0455705	0.0522095	0.0917069	0.0152578	0.10667	0.0529299	0	0	0	0.53	0.0256512	1.06168
TCGA-C5-A2LT-01A	0.000765515	0	0.0720861	0.271212	0	0.0267355	0.157567	0.0101047	0	0	0.021013	0.0758426	0	0.0911773	0.0325456	0.102583	0	0.0434247	0.0949435	0	0	0	0.03	0.226555	0.997945

## Sheet: Table S6
Table S6-Primer sequences of the RT-PCR
Gene	Primer sequences
F-EPSTI1	TGGAGGCTGTTGGAATATGAAT
R- EPSTI1	TCAGTTGATGAAGGCCAGATAG
F-GBP5	CATGGTCAATGGATCTCGTCTA
R-GBP5	CATTCTCTATGCAAGGCAGATC
F-KLHDC7B	GATGAGCGACAACCTGCT
R-KLHDC7B	TGGTAGAGGCTGGGCAGTA
F-TYMP	CTTGTGGACAAGCATTCCAC
R-TYMP	TCACATCTCTGGCTGCATATAG
F-OAS2	AAAAGCCAAAGAAGCGGGTG
R-OAS2	TGACCTGGTAGGAAGGCAGA
F-STAT1	GTGAAGTTGAGAGATGTGAATGAGA
R-STAT1	GGCCATCAAGTTCCATTGGC
F-PSME2	CTCTACAGATTCTTGCCACAGA
R-PSME2	AGGGAGAAATCCACACTTATGG
F-GAPDH	GTATCGTGGAAGGACTCATGAC
R-GAPDH	ACCACCTTCTTGATGTCATCAT
